# Supplementary material for: {Ba[Au(SCN)2]2}n: a three-dimensional net comprised of monomeric and trimeric gold(I) units
Source: Acta Crystallogr Sect E Struct Rep Online. 2010 Jun 9;66(Pt 7):m765–6. doi: 10.1107/S1600536810021276 (PMC3007074; doi:10.1107/S1600536810021276)
Supplement: Supplementary file 1 [file e-66-0m765-sup1.cif]

##############################################################################
###                                                                        ###
###        Electronic paper (Acta Crystallographica Section E)             ###
###                                                                        ###
##############################################################################
#                                                                            #
# This CIF contains the data in a paper accepted for publication in Acta     #
# Crystallographica Section E. It conforms to the requirements of Notes      #
# for Authors for Section E, and has been peer reviewed under the auspices   #
# of the IUCr Commission on Journals.                                        #
#                                                                            #
# Full details of the Crystallographic Information File format               #
# are given in the paper "The Crystallographic Information File (CIF):       #
# a New Standard Archive File for Crystallography" by S. R. Hall, F. H.      #
# Allen and I. D. Brown [Acta Cryst. (1991), A47, 655-685].                  #
#                                                                            #
# The current version of the core CIF dictionary is obtainable from          #
# ftp://ftp.iucr.org/pub/cif_core.dic. The current version number is 2.4.    #
#                                                                            #
# Software is freely available for graphical display of the structure(s) in  #
# this CIF.  For information consult the CIF home page http://www.iucr.org/  #
# cif/home.html                                                              #
#                                                                            #
# This file may be used for bona fide research purposes within the           #
# scientific community so long as proper attribution is given to the journal # 
# article from which it was obtained.                                        #
#                                                                            #
##############################################################################
                                             
data_I
_audit_creation_method     SHELXL-97
_chemical_name_systematic
;
poly[acetonitriletetra-\m~2~-thiocyanato-barium(II)digold(I)]
;
_chemical_name_common     ?
_chemical_formula_moiety     'C6 H3 Au2 Ba N5 S4'
_chemical_formula_sum     'C6 H3 Au2 Ba N5 S4'
_chemical_formula_iupac     '[Au2 Ba (N C S)4 (C2 H3 N)]'
_chemical_formula_weight     804.65
_chemical_melting_point     ?
_symmetry_cell_setting     monoclinic
_symmetry_space_group_name_H-M     'P 21/n'
_symmetry_space_group_name_Hall     '-P 2yn'
loop_
    _symmetry_equiv_pos_as_xyz
    'x, y, z'
    '-x+1/2, y+1/2, -z+1/2'
    '-x, -y, -z'
    'x-1/2, -y-1/2, z-1/2'
_cell_length_a     11.5586(3)
_cell_length_b     7.4859(2)
_cell_length_c     18.5798(4)
_cell_angle_alpha     90.00
_cell_angle_beta     106.4500(10)
_cell_angle_gamma     90.00
_cell_volume     1541.84(7)
_cell_formula_units_Z     4
_cell_measurement_reflns_used     7754
_cell_measurement_theta_min     4.06
_cell_measurement_theta_max     67.62
_cell_measurement_temperature     150(2)
_exptl_crystal_description     blade
_exptl_crystal_colour     colourless
_exptl_crystal_size_max     0.15
_exptl_crystal_size_mid     0.05
_exptl_crystal_size_min     0.02
_exptl_crystal_density_diffrn     3.466
_exptl_crystal_density_meas     ?
_exptl_crystal_density_method     'not measured'
_exptl_crystal_F_000     1408
_exptl_absorpt_coefficient_mu     59.691
_exptl_absorpt_correction_type     multi-scan
_exptl_absorpt_process_details     '(SADABS; Sheldrick, 2003)'
_exptl_absorpt_correction_T_min     0.0604
_exptl_absorpt_correction_T_max     0.3015
_exptl_special_details
;
A suitable crystal was mounted in a loop with paratone-N and immediately
transferred to the goniostat bathed in a cold stream.
;
_diffrn_ambient_temperature     150(2)
_diffrn_radiation_type     CuK\a
_diffrn_radiation_wavelength     1.54178
_diffrn_radiation_source     'fine-focus sealed tube'
_diffrn_radiation_monochromator     graphite
_diffrn_measurement_device_type     'Bruker SMART6000 CCD'
_diffrn_measurement_method     '\w scans'
_diffrn_detector_area_resol_mean     0.8
_diffrn_reflns_number     12455
_diffrn_reflns_av_R_equivalents     0.0533
_diffrn_reflns_av_sigmaI/netI     0.0409
_diffrn_reflns_theta_min     4.96
_diffrn_reflns_theta_max     67.62
_diffrn_reflns_theta_full     67.62
_diffrn_measured_fraction_theta_max     0.986
_diffrn_measured_fraction_theta_full     0.986
_diffrn_reflns_limit_h_min     -13
_diffrn_reflns_limit_h_max     13
_diffrn_reflns_limit_k_min     -8
_diffrn_reflns_limit_k_max     8
_diffrn_reflns_limit_l_min     -21
_diffrn_reflns_limit_l_max     22
_diffrn_standards_number     0
_diffrn_standards_interval_count     ?
_diffrn_standards_interval_time     ?
_diffrn_standards_decay_%     0
_refine_special_details
;
Refinement of <i>F</i>^2^ against ALL reflections. The weighted <i>R</i>-factor
wR and goodness of fit <i>S</i> are based on <i>F</i>^2^, conventional
<i>R</i>-factors <i>R</i> are based on <i>F</i>, with <i>F</i> set to zero for
negative <i>F</i>^2^. The threshold expression of <i>F</i>^2^ >
\s(<i>F</i>^2^) is used only for calculating <i>R</i>-factors(gt) etc. and is
not relevant to the choice of reflections for refinement. <i>R</i>-factors
based on <i>F</i>^2^ are statistically about twice as large as those based on
<i>F</i>, and <i>R</i>-factors based on ALL data will be even larger.
;
_reflns_number_total     2743
_reflns_number_gt     2559
_reflns_threshold_expression     I>2\s(I)
_refine_ls_structure_factor_coef     Fsqd
_refine_ls_matrix_type     full
_refine_ls_R_factor_all     0.0334
_refine_ls_R_factor_gt     0.0311
_refine_ls_wR_factor_gt     0.0777
_refine_ls_wR_factor_ref     0.0790
_refine_ls_goodness_of_fit_ref     1.039
_refine_ls_restrained_S_all     1.039
_refine_ls_number_reflns     2743
_refine_ls_number_parameters     167
_refine_ls_number_restraints     0
_refine_ls_hydrogen_treatment     constr
_refine_ls_weighting_scheme     calc
_refine_ls_weighting_details
         'calc w=1/[\s^2^(Fo^2^)+(0.0458P)^2^+5.0574P] where P=(Fo^2^+2Fc^2^)/3'
_atom_sites_solution_hydrogens     geom
_atom_sites_solution_primary     direct
_atom_sites_solution_secondary     difmap
_refine_ls_shift/su_max     0.001
_refine_ls_shift/su_mean     0.000
_refine_diff_density_max     2.166
_refine_diff_density_min     -1.265
_refine_ls_extinction_method     none
_refine_ls_extinction_coef     ?
loop_
    _atom_type_symbol
    _atom_type_description
    _atom_type_scat_dispersion_real
    _atom_type_scat_dispersion_imag
    _atom_type_scat_source
    'C' 'C' 0.0181 0.0091
                         'International Tables Vol C Tables 4.2.6.8 and 6.1.1.4'
    'H' 'H' 0.0000 0.0000
                         'International Tables Vol C Tables 4.2.6.8 and 6.1.1.4'
    'N' 'N' 0.0311 0.0180
                         'International Tables Vol C Tables 4.2.6.8 and 6.1.1.4'
    'S' 'S' 0.3331 0.5567
                         'International Tables Vol C Tables 4.2.6.8 and 6.1.1.4'
    'Ba' 'Ba' -1.0456 8.4617
                         'International Tables Vol C Tables 4.2.6.8 and 6.1.1.4'
    'Au' 'Au' -4.4197 7.2980
                         'International Tables Vol C Tables 4.2.6.8 and 6.1.1.4'
_computing_data_collection     'SMART (Bruker, 2003)'
_computing_cell_refinement     'SAINT (Bruker, 2003)'
_computing_data_reduction     'SAINT (Bruker, 2003)'
_computing_structure_solution     'SHELXTL (Sheldrick, 2008)'
_computing_structure_refinement     'SHELXTL (Sheldrick, 2008)'
_computing_molecular_graphics
                     'SHELXTL (Sheldrick, 2008) and DIAMOND (Brandenburg, 2009)'
_computing_publication_material     'SHELXTL (Sheldrick, 2008)'
loop_
    _atom_site_type_symbol
    _atom_site_label
    _atom_site_fract_x
    _atom_site_fract_y
    _atom_site_fract_z
    _atom_site_U_iso_or_equiv
    _atom_site_adp_type
    _atom_site_calc_flag
    _atom_site_refinement_flags
    _atom_site_occupancy
    _atom_site_disorder_assembly
    _atom_site_disorder_group
    Au Au1 0.72117(3) 0.76278(4) 0.517412(17) 0.02210(12) Uani d . 1 . .
    Au Au2 0.5000 0.5000 0.5000 0.02498(14) Uani d S 1 . .
    Au Au3 1.0000 1.0000 0.5000 0.02274(14) Uani d S 1 . .
    Ba Ba1 0.84629(4) 0.32246(6) 0.29512(2) 0.01596(13) Uani d . 1 . .
    S S1 0.84496(18) 0.5362(3) 0.57927(10) 0.0253(4) Uani d . 1 . .
    N N1 0.8661(6) 0.3726(9) 0.4462(4) 0.0262(14) Uani d . 1 . .
    C C1 0.8583(7) 0.4404(11) 0.4997(4) 0.0245(17) Uani d . 1 . .
    S S2 0.60587(19) 0.9988(3) 0.45766(12) 0.0306(5) Uani d . 1 . .
    N N2 0.7123(6) 1.0410(9) 0.3392(3) 0.0215(13) Uani d . 1 . .
    C C2 0.6706(7) 1.0228(10) 0.3884(4) 0.0218(16) Uani d . 1 . .
    S S3 0.44661(19) 0.4332(3) 0.37321(11) 0.0342(5) Uani d . 1 . .
    N N3 0.6338(6) 0.5268(9) 0.3097(3) 0.0210(14) Uani d . 1 . .
    C C3 0.5617(7) 0.4914(10) 0.3398(4) 0.0193(16) Uani d . 1 . .
    S S4 1.03510(17) 0.9889(2) 0.38459(11) 0.0226(4) Uani d . 1 . .
    N N4 0.8861(6) 0.6993(9) 0.3176(4) 0.0246(14) Uani d . 1 . .
    C C4 0.9461(7) 0.8143(10) 0.3464(4) 0.0213(16) Uani d . 1 . .
    N N7 1.0607(6) 0.3524(10) 0.2496(4) 0.0303(16) Uani d . 1 . .
    C C7 1.1298(8) 0.3672(13) 0.2172(4) 0.0303(19) Uani d . 1 . .
    C C8 1.2207(9) 0.3905(18) 0.1769(5) 0.053(3) Uani d . 1 . .
    H H1 1.3014 0.3771 0.2120 0.079 Uiso calc R 1 . .
    H H2 1.2128 0.5099 0.1544 0.079 Uiso calc R 1 . .
    H H3 1.2089 0.3001 0.1373 0.079 Uiso calc R 1 . .
loop_
    _atom_site_aniso_label
    _atom_site_aniso_U_11
    _atom_site_aniso_U_22
    _atom_site_aniso_U_33
    _atom_site_aniso_U_12
    _atom_site_aniso_U_13
    _atom_site_aniso_U_23
    Au1 0.02219(19) 0.0297(2) 0.01858(19) 0.00115(12) 0.01254(14) 0.00146(11)
    Au2 0.0244(3) 0.0357(3) 0.0208(3) -0.00001(18) 0.0161(2) 0.00502(17)
    Au3 0.0219(2) 0.0266(3) 0.0183(3) 0.00347(17) 0.00345(18) -0.00422(16)
    Ba1 0.0183(2) 0.0182(2) 0.0161(2) 0.00030(16) 0.01252(17) 0.00024(15)
    S1 0.0277(10) 0.0341(11) 0.0173(9) 0.0060(8) 0.0114(8) 0.0013(8)
    N1 0.034(4) 0.030(4) 0.016(3) 0.008(3) 0.010(3) 0.002(3)
    C1 0.024(4) 0.030(4) 0.022(4) 0.007(3) 0.009(3) 0.009(3)
    S2 0.0326(11) 0.0418(12) 0.0264(11) 0.0127(9) 0.0229(9) 0.0109(8)
    N2 0.026(3) 0.023(3) 0.018(3) -0.003(3) 0.010(3) -0.001(2)
    C2 0.018(4) 0.027(4) 0.023(4) -0.003(3) 0.008(3) -0.002(3)
    S3 0.0276(10) 0.0560(14) 0.0246(10) -0.0114(10) 0.0165(9) 0.0004(9)
    N3 0.023(3) 0.029(4) 0.015(3) 0.006(3) 0.011(3) 0.002(2)
    C3 0.021(4) 0.021(4) 0.015(4) 0.004(3) 0.005(3) -0.001(3)
    S4 0.0199(9) 0.0266(10) 0.0226(10) -0.0036(7) 0.0083(7) -0.0036(7)
    N4 0.024(3) 0.024(4) 0.028(4) 0.002(3) 0.012(3) 0.000(3)
    C4 0.027(4) 0.023(4) 0.019(4) 0.002(3) 0.015(3) 0.000(3)
    N7 0.025(3) 0.045(4) 0.024(4) -0.007(3) 0.012(3) -0.006(3)
    C7 0.029(4) 0.047(5) 0.015(4) -0.011(4) 0.006(3) 0.000(3)
    C8 0.034(5) 0.103(9) 0.027(5) -0.014(6) 0.019(4) -0.002(5)
_geom_special_details
;
All esds (except the esd in the dihedral angle between two l.s. planes) are
estimated using the full covariance matrix. The cell esds are taken into
account individually in the estimation of esds in distances, angles and
torsion angles; correlations between esds in cell parameters are only used
when they are defined by crystal symmetry. An approximate (isotropic)
treatment of cell esds is used for estimating esds involving l.s. planes.
;
loop_
    _geom_bond_atom_site_label_1
    _geom_bond_atom_site_label_2
    _geom_bond_site_symmetry_2
    _geom_bond_distance
    _geom_bond_publ_flag
    Au1 S2 . 2.301(2) ?
    Au1 S1 . 2.305(2) ?
    Au1 Au2 . 3.1687(3) ?
    Au2 S3 . 2.314(2) ?
    Au2 S3 3_666 2.315(2) ?
    Au3 S4 . 2.2940(19) ?
    Ba1 N1 . 2.777(6) ?
    Ba1 N7 . 2.845(7) ?
    Ba1 N2 1_545 2.868(6) ?
    Ba1 N4 . 2.869(7) ?
    Ba1 N2 2_645 2.899(6) ?
    Ba1 N3 . 2.971(6) ?
    Ba1 N3 2_645 3.000(6) ?
    Ba1 N4 2_645 3.044(7) ?
    Ba1 S4 1_545 3.422(2) ?
    S1 C1 . 1.689(8) ?
    N1 C1 . 1.142(10) ?
    S2 C2 . 1.671(8) ?
    N2 C2 . 1.156(10) ?
    S3 C3 . 1.677(8) ?
    N3 C3 . 1.158(10) ?
    S4 C4 . 1.690(8) ?
    N4 C4 . 1.140(10) ?
    N7 C7 . 1.134(11) ?
    C7 C8 . 1.463(12) ?
    C8 H1 . 0.9800 ?
    C8 H2 . 0.9800 ?
    C8 H3 . 0.9800 ?
loop_
    _geom_angle_atom_site_label_1
    _geom_angle_atom_site_label_2
    _geom_angle_atom_site_label_3
    _geom_angle_site_symmetry_1
    _geom_angle_site_symmetry_3
    _geom_angle
    _geom_angle_publ_flag
    S2 Au1 S1 . . 177.06(8) ?
    S2 Au1 Au2 . . 95.00(6) ?
    S1 Au1 Au2 . . 87.88(5) ?
    S3 Au2 S3 . 3_666 180.0000(10)
                                 ?
    S3 Au2 Au1 . 3_666 77.71(5) ?
    S3 Au2 Au1 . . 102.29(5) ?
    Au1 Au2 Au1 3_666 . 180.000(11) ?
    S4 Au3 S4 . 3_776 180.00(9) ?
    N1 Ba1 N7 . . 117.4(2) ?
    N1 Ba1 N2 . 1_545 72.97(19) ?
    N7 Ba1 N2 . 1_545 136.8(2) ?
    N1 Ba1 N4 . . 75.90(19) ?
    N7 Ba1 N4 . . 81.3(2) ?
    N2 Ba1 N4 1_545 . 139.29(18) ?
    N1 Ba1 N2 . 2_645 136.58(19) ?
    N7 Ba1 N2 . 2_645 73.17(19) ?
    N2 Ba1 N2 1_545 2_645 130.30(9) ?
    N4 Ba1 N2 . 2_645 63.85(19) ?
    N1 Ba1 N3 . . 70.83(18) ?
    N7 Ba1 N3 . . 143.0(2) ?
    N2 Ba1 N3 1_545 . 79.92(18) ?
    N4 Ba1 N3 . . 65.37(18) ?
    N2 Ba1 N3 2_645 . 77.90(17) ?
    N1 Ba1 N3 . 2_645 139.16(18) ?
    N7 Ba1 N3 . 2_645 68.39(19) ?
    N2 Ba1 N3 1_545 2_645 77.89(17) ?
    N4 Ba1 N3 . 2_645 141.35(18) ?
    N2 Ba1 N3 2_645 2_645 84.24(18) ?
    N3 Ba1 N3 . 2_645 131.05(9) ?
    N1 Ba1 N4 . 2_645 122.71(19) ?
    N7 Ba1 N4 . 2_645 119.52(18) ?
    N2 Ba1 N4 1_545 2_645 62.04(18) ?
    N4 Ba1 N4 . 2_645 118.15(17) ?
    N2 Ba1 N4 2_645 2_645 68.49(18) ?
    N3 Ba1 N4 . 2_645 68.12(18) ?
    N3 Ba1 N4 2_645 2_645 62.93(18) ?
    N1 Ba1 S4 . 1_545 75.45(14) ?
    N7 Ba1 S4 . 1_545 73.29(16) ?
    N2 Ba1 S4 1_545 1_545 69.32(14) ?
    N4 Ba1 S4 . 1_545 126.36(14) ?
    N2 Ba1 S4 2_645 1_545 142.31(13) ?
    N3 Ba1 S4 . 1_545 139.60(12) ?
    N3 Ba1 S4 2_645 1_545 67.75(13) ?
    N4 Ba1 S4 2_645 1_545 115.49(13) ?
    C1 S1 Au1 . . 94.2(3) ?
    C1 N1 Ba1 . . 159.3(6) ?
    N1 C1 S1 . . 178.5(8) ?
    C2 S2 Au1 . . 97.4(3) ?
    C2 N2 Ba1 . 1_565 133.8(6) ?
    C2 N2 Ba1 . 2_655 124.5(6) ?
    Ba1 N2 Ba1 1_565 2_655 100.50(19) ?
    N2 C2 S2 . . 178.0(7) ?
    C3 S3 Au2 . . 108.0(3) ?
    C3 N3 Ba1 . . 130.8(5) ?
    C3 N3 Ba1 . 2_655 132.9(5) ?
    Ba1 N3 Ba1 . 2_655 95.91(17) ?
    N3 C3 S3 . . 173.1(7) ?
    C4 S4 Au3 . . 99.9(2) ?
    C4 S4 Ba1 . 1_565 97.6(3) ?
    Au3 S4 Ba1 . 1_565 99.81(6) ?
    C4 N4 Ba1 . . 149.5(6) ?
    C4 N4 Ba1 . 2_655 113.3(6) ?
    Ba1 N4 Ba1 . 2_655 97.1(2) ?
    N4 C4 S4 . . 176.9(7) ?
    C7 N7 Ba1 . . 165.8(7) ?
    N7 C7 C8 . . 178.3(10) ?
    C7 C8 H1 . . 109.5 ?
    C7 C8 H2 . . 109.5 ?
    H1 C8 H2 . . 109.5 ?
    C7 C8 H3 . . 109.5 ?
    H1 C8 H3 . . 109.5 ?
    H2 C8 H3 . . 109.5 ?
data_global
_journal_date_recd_electronic     2010-03-26
_journal_date_accepted     2010-06-03
_journal_name_full     'Acta Crystallographica, Section E'
_journal_year     2010
_journal_volume     66
_journal_issue      7
_journal_page_first     m765
_journal_page_last     m766
_journal_paper_category     QM
_journal_coeditor_code     BG2340
_publ_contact_author_name     'Dr. Nathan L. Coker'
_publ_contact_author_address
;     Department of Physical Sciences
      Morehead State University
      Morehead, KY 40351 USA
;
_publ_contact_author_email     jeanette.krause@uc.edu
_publ_contact_author_fax     '513 556 9239'
_publ_contact_author_phone     '513 556 9226'
_publ_section_title
;
{Ba[Au(SCN)~2~]~2~}<i>~n~</i>: a three-dimensional net comprised of monomeric
and trimeric gold(I) units
;
loop_
    _publ_author_name
    _publ_author_address
    'Back, A. Darren'
;     Department of Physical Sciences
      Morehead State University
      Morehead, KY 40351
      USA
;
    'Stroud, Tonia L.'
;     Department of Physical Sciences
      Morehead State University
      Morehead, KY 40351
      USA
;
    'Schroll, Cynthia A.'
;     Department of Physical Sciences
      Morehead State University
      Morehead, KY 40351
      USA
;
    'Coker, Nathan L.'
;     Department of Physical Sciences
      Morehead State University
      Morehead, KY 40351
      USA
;
    'Krause, Jeanette A.'
;     Department of Chemistry
      University of Cincinnati
      Cincinnati, OH 45221-0172
      USA
;
