# Supplementary material for: {Ba[Au(SCN)2]2}n: a three-dimensional net comprised of monomeric and trimeric gold(I) units
Source: Acta Crystallogr Sect E Struct Rep Online. 2010 Jun 9;66(Pt 7):m765–6. doi: 10.1107/S1600536810021276 (PMC3007074; doi:10.1107/S1600536810021276)
Supplement: Supplementary file 2 [file e-66-0m765-Isup2.hkl]

# 
# h,k,l, Fc-squared, Fo-squared, sigma(Fo-squared) and status flag 
# 
data_I
_shelx_title '    I in P2(1)/n' 
_shelx_refln_list_code          4 
_shelx_F_calc_maximum      623.40 
_exptl_crystal_F_000      1408.00 
_reflns_d_resolution_high  0.8337 
 
loop_ 
 _symmetry_equiv_pos_as_xyz 
 'x, y, z' 
 '-x+1/2, y+1/2, -z+1/2' 
 '-x, -y, -z' 
 'x-1/2, -y-1/2, z-1/2' 
 
_cell_length_a    11.5586 
_cell_length_b     7.4859 
_cell_length_c    18.5798 
_cell_angle_alpha  90.000 
_cell_angle_beta  106.450 
_cell_angle_gamma  90.000 
 
_shelx_F_squared_multiplier     1.000 
 
loop_ 
 _refln_index_h 
 _refln_index_k 
 _refln_index_l 
 _refln_F_squared_calc 
 _refln_F_squared_meas 
 _refln_F_squared_sigma 
 _refln_observed_status 
   2   0   0      374.79      587.07     49.11 o 
   4   0   0    42784.57    40572.79   1570.43 o 
   6   0   0    54292.52    49393.75   2352.35 o 
   8   0   0    35026.07    35008.20    905.23 o 
  10   0   0      215.42      288.11    128.42 o 
  12   0   0     2359.50     2014.74    343.70 o 
   1   1   0    53130.91    55567.25   2030.25 o 
   2   1   0    49605.95    49867.91   2046.10 o 
   3   1   0   287864.94   291104.75   8463.21 o 
   4   1   0    66454.61    71125.71   2335.45 o 
   5   1   0    48517.70    47630.88   1859.28 o 
   6   1   0    13407.05    11040.94   1258.26 o 
   7   1   0    10015.62     9246.70    393.01 o 
   8   1   0     2202.82     2320.88    115.12 o 
   9   1   0    14654.22    14228.34    399.16 o 
  10   1   0    10009.42    10889.41    323.44 o 
  11   1   0    10565.54     9968.85    339.74 o 
  12   1   0    17999.40    18609.68    562.84 o 
  13   1   0      583.16      438.44    104.98 o 
   0   2   0    15117.93    19172.15    757.20 o 
   1   2   0     9228.05    11443.21    325.57 o 
   2   2   0   302537.66   308182.84   8256.67 o 
   3   2   0      662.47      766.39     58.39 o 
   4   2   0     9244.02    10696.90    566.89 o 
   5   2   0    13400.34    13347.63    627.62 o 
   6   2   0    46874.41    48125.66   2548.98 o 
   7   2   0      352.05      329.85     92.33 o 
   8   2   0    13236.31    12040.79    310.34 o 
   9   2   0     2232.02     2210.03    156.09 o 
  10   2   0    13303.77    12645.05    391.01 o 
  11   2   0     2269.62     2240.02    139.86 o 
  12   2   0    10854.23    11461.32    733.87 o 
   1   3   0   134414.80   143546.66   3863.08 o 
   2   3   0     7823.38     8543.90    257.05 o 
   3   3   0    11609.44    11111.54    421.64 o 
   4   3   0    41290.12    42825.35   1428.10 o 
   5   3   0    54183.46    55733.34   2891.91 o 
   6   3   0    15903.97    15031.84   1953.72 o 
   7   3   0    42069.81    43775.23   1110.05 o 
   8   3   0    14061.04    13915.56    497.36 o 
   9   3   0     5042.29     4776.74    257.38 o 
  10   3   0     9784.08     9712.18    369.48 o 
  11   3   0      275.65      249.39    102.05 o 
  12   3   0     5755.16     5794.55    251.45 o 
   0   4   0   183198.28   169727.58   9813.84 o 
   1   4   0    45478.31    44666.66   1248.55 o 
   2   4   0     2817.53     3005.47    126.50 o 
   3   4   0       29.53       95.82     56.79 o 
   4   4   0    88971.60    90560.98   4172.18 o 
   5   4   0     5309.99     5246.23    385.68 o 
   6   4   0     4104.71     3950.96    169.07 o 
   7   4   0     4546.00     4346.11    231.83 o 
   8   4   0    17085.74    17510.22    597.06 o 
   9   4   0     4533.25     4657.54    249.32 o 
  10   4   0    19093.30    19066.73    616.70 o 
  11   4   0     4994.05     4656.25    202.23 o 
   1   5   0    10168.10     8927.88    501.93 o 
   2   5   0      409.80      497.99    110.03 o 
   3   5   0    92866.23    86830.19   2327.63 o 
   4   5   0      104.48       46.80     70.51 o 
   5   5   0    10889.06    11021.34    444.47 o 
   6   5   0    23255.61    23649.47    714.70 o 
   7   5   0     8758.04     8203.18    415.19 o 
   8   5   0    24668.09    25331.50    899.06 o 
   9   5   0     7854.99     7315.99    354.46 o 
  10   5   0     7539.90     8327.97    357.54 o 
  11   5   0     9909.56    10941.14    708.88 o 
   0   6   0    27010.42    25173.38    845.84 o 
   1   6   0     3722.60     3635.30    171.86 o 
   2   6   0    49021.27    45971.56   1519.21 o 
   3   6   0     2696.12     2532.89    179.59 o 
   4   6   0     1723.32     1672.46    154.28 o 
   5   6   0      389.54      669.93    128.98 o 
   6   6   0    46178.68    52055.84   1540.90 o 
   7   6   0      107.16      170.79    121.04 o 
   8   6   0     8354.38     8792.43    361.00 o 
   9   6   0       65.83      198.21    135.64 o 
   1   7   0    11616.26    11113.51    432.07 o 
   2   7   0     1231.93     1374.72    131.98 o 
   3   7   0     7725.73     8097.79    350.53 o 
   4   7   0      397.17      576.36    139.59 o 
   5   7   0    20617.47    22232.97   1261.74 o 
   6   7   0     9623.93    10291.86    904.57 o 
   7   7   0     1764.92     2366.80    177.28 o 
   8   7   0    13675.31    15671.66   1218.54 o 
   0   8   0     9562.30     8651.49    836.09 o 
   1   8   0     1556.84     1761.79    157.40 o 
   2   8   0     2678.87     2770.97    189.23 o 
   3   8   0     2368.92     2446.84    189.57 o 
   4   8   0    27739.21    30402.31   1173.11 o 
   5   8   0     2245.69     2255.46    258.70 o 
   6   8   0      107.16        0.28    126.56 o 
 -13   0   1      453.54      618.13    122.60 o 
 -11   0   1      135.98       12.60    144.70 o 
  -9   0   1    22576.84    23617.74    784.14 o 
  -7   0   1    81166.32    83183.34   3878.00 o 
  -5   0   1   134037.19   122831.97   5636.46 o 
  -3   0   1    16560.92    15855.55    773.53 o 
   1   0   1    21374.28    22186.06    843.20 o 
   3   0   1      472.37      571.02    112.55 o 
   5   0   1     5963.41     6734.49    411.81 o 
   7   0   1    60864.05    55840.46   2671.37 o 
   9   0   1    50627.39    51524.93   1533.21 o 
  11   0   1    20290.66    21366.38    669.00 o 
 -13   1   1       35.90       73.75     92.91 o 
 -12   1   1      176.33      240.76    116.30 o 
 -11   1   1     2162.17     2083.26    135.02 o 
 -10   1   1     3430.95     3545.91    186.09 o 
  -9   1   1    12102.39    11973.02    327.11 o 
  -8   1   1     1929.00     1834.66    112.42 o 
  -7   1   1     4775.92     4965.40    467.33 o 
  -6   1   1     4732.82     4291.93    225.02 o 
  -5   1   1    37392.25    40780.58   1366.61 o 
  -4   1   1     6995.77     8743.20    298.17 o 
  -3   1   1   137974.59   138291.64   3958.43 o 
  -2   1   1     4921.72     5164.57    157.20 o 
  -1   1   1    96066.83   100745.27   2697.32 o 
   0   1   1        6.14       -8.99     19.78 o 
   1   1   1    20284.74    20716.09    580.33 o 
   2   1   1     5664.84     6210.59    336.00 o 
   3   1   1     2265.43     1674.92     86.78 o 
   4   1   1     3519.27     3896.24    170.09 o 
   5   1   1    34291.61    33635.16   1033.22 o 
   6   1   1     1313.79     1217.23    131.95 o 
   7   1   1    32021.41    32423.69   1130.82 o 
   8   1   1     4090.75     4077.33    153.84 o 
   9   1   1     2548.56     2958.10    157.24 o 
  10   1   1     3368.09     3257.13    176.93 o 
  11   1   1     5257.14     5463.86    212.73 o 
  12   1   1      529.57      570.51    101.79 o 
 -13   2   1     2530.05     2278.91    169.32 o 
 -12   2   1      973.45      977.44    102.56 o 
 -11   2   1     3059.77     2905.78    168.19 o 
 -10   2   1     6338.68     6192.35    240.04 o 
  -9   2   1     3752.69     3510.94    187.77 o 
  -8   2   1     3743.09     3898.86    159.89 o 
  -7   2   1    45006.91    47660.47   1849.41 o 
  -6   2   1    12553.44    13098.22    516.64 o 
  -5   2   1    78484.28    73529.16   3870.04 o 
  -4   2   1    10286.52     9993.90    353.52 o 
  -3   2   1    25525.20    25784.52    712.01 o 
  -2   2   1     4794.81     5283.85    165.91 o 
  -1   2   1     2973.88     3343.48    109.78 o 
   0   2   1    49489.14    54867.61   1486.34 o 
   1   2   1     3809.64     3865.32    122.69 o 
   2   2   1     2413.78     2931.28    188.37 o 
   3   2   1       21.73       75.89     33.86 o 
   4   2   1     5832.78     5755.31    219.31 o 
   5   2   1    16702.52    15010.32    500.74 o 
   6   2   1     2814.12     3290.81    368.18 o 
   7   2   1     3814.47     3343.82    160.06 o 
   8   2   1     1870.45     1759.10    137.61 o 
   9   2   1    32335.37    31761.20    921.25 o 
  10   2   1    10432.65    10572.23    372.32 o 
  11   2   1    20811.85    22170.71    697.50 o 
  12   2   1      248.69      308.30    107.03 o 
 -12   3   1     2385.67     2188.05    148.01 o 
 -11   3   1     3496.25     3490.22    253.52 o 
 -10   3   1      845.59      867.31    134.95 o 
  -9   3   1     3023.39     2950.91    259.91 o 
  -8   3   1    13598.03    13424.36    513.78 o 
  -7   3   1     2830.18     2906.74    155.22 o 
  -6   3   1     4937.78     4424.09    578.47 o 
  -5   3   1    12340.89    12704.22    485.84 o 
  -4   3   1    34770.04    37441.37   1255.50 o 
  -3   3   1    31259.38    31650.23   1064.61 o 
  -2   3   1    34947.38    37664.50   1037.17 o 
  -1   3   1    52515.43    55009.45   1498.49 o 
   0   3   1      950.03     1199.83     75.32 o 
   1   3   1    39908.41    43322.98   1184.81 o 
   2   3   1     4433.11     4875.24    159.38 o 
   3   3   1    41276.07    42878.84   1277.81 o 
   4   3   1     3208.38     3768.12    162.86 o 
   5   3   1     9886.25     8671.61    409.12 o 
   6   3   1    19428.28    20686.39    591.30 o 
   7   3   1     5361.82     5390.88    212.15 o 
   8   3   1     5926.31     5958.52    343.26 o 
   9   3   1      742.64      809.86    136.39 o 
  10   3   1      943.77      936.47    141.04 o 
  11   3   1     2684.62     2834.45    281.97 o 
  12   3   1     4104.37     4108.75    276.80 o 
 -12   4   1     1175.60     1518.43    216.08 o 
 -11   4   1     6278.83     6103.83    363.31 o 
 -10   4   1      424.45      172.34    109.18 o 
  -9   4   1    22774.09    23295.39   1195.17 o 
  -8   4   1     3402.97     3489.79    337.29 o 
  -7   4   1    10535.64    10575.93    510.41 o 
  -6   4   1    26650.08    25955.62    860.99 o 
  -5   4   1     4378.28     4176.87    217.95 o 
  -4   4   1     8279.60     8617.78    716.35 o 
  -3   4   1    22554.10    21542.46    804.20 o 
  -2   4   1     4773.20     4730.17    177.94 o 
  -1   4   1     3648.18     4263.13    162.29 o 
   0   4   1    12036.91    12392.75    422.78 o 
   1   4   1      234.90      282.88     56.05 o 
   2   4   1     2445.36     2477.72    143.82 o 
   3   4   1    12684.70    12685.07    551.83 o 
   4   4   1     7390.77     7569.71    403.20 o 
   5   4   1     8223.15     7871.57    221.77 o 
   6   4   1     1123.47     1106.83     90.81 o 
   7   4   1    23776.45    23046.46    826.44 o 
   8   4   1     6813.55     6464.84    421.94 o 
   9   4   1     8121.75     8135.94    706.87 o 
  10   4   1    10592.08     9894.82    604.67 o 
  11   4   1     3063.63     3361.36    208.53 o 
 -11   5   1     1601.72     1772.84    217.34 o 
 -10   5   1      844.10      858.93    131.85 o 
  -9   5   1     1903.87     2112.17    193.52 o 
  -8   5   1     2763.05     2489.51    178.88 o 
  -7   5   1     1452.06     1674.54    191.01 o 
  -6   5   1       79.72       58.86    118.14 o 
  -5   5   1      745.86      791.43    108.00 o 
  -4   5   1    13968.66    14171.03    547.78 o 
  -3   5   1     1224.84     1193.17    114.38 o 
  -2   5   1    10010.37     9193.40    332.00 o 
  -1   5   1    12260.02    10685.03    515.43 o 
   0   5   1     8087.36     7706.21    442.97 o 
   1   5   1    60500.47    53319.95   3792.08 o 
   2   5   1     5296.14     5061.35    184.33 o 
   3   5   1    25392.90    24996.71    658.95 o 
   4   5   1      341.40      390.03     64.93 o 
   5   5   1     4722.72     4691.73    337.24 o 
   6   5   1     6850.13     6462.43    313.98 o 
   7   5   1       80.82      173.65    122.41 o 
   8   5   1     5476.06     5523.54    302.66 o 
   9   5   1      484.38      421.28    121.29 o 
  10   5   1      642.39      798.97    110.70 o 
 -10   6   1       11.56       50.12    147.42 o 
  -9   6   1     6386.45     6949.02    405.40 o 
  -8   6   1     2992.66     3106.18    267.01 o 
  -7   6   1     1812.72     2190.96    264.40 o 
  -6   6   1     4927.00     5132.59    278.08 o 
  -5   6   1     1482.69     1443.46    154.33 o 
  -4   6   1     3553.13     3129.26    200.32 o 
  -3   6   1      925.69     1071.75    122.54 o 
  -2   6   1     1014.87     1081.87    118.01 o 
  -1   6   1    22555.42    21694.72    604.09 o 
   0   6   1      960.31      867.75     76.07 o 
   1   6   1     2071.65     1785.50    121.22 o 
   2   6   1      197.70      281.01     81.59 o 
   3   6   1     4730.64     4836.74    244.93 o 
   4   6   1      142.79      119.88    100.31 o 
   5   6   1    34493.16    33898.88   1234.40 o 
   6   6   1        4.44      108.88    106.95 o 
   7   6   1     6325.57     7047.19    334.10 o 
   8   6   1      822.95      960.56    124.30 o 
   9   6   1      188.80      171.56    124.60 o 
  -8   7   1        2.36       46.07     91.63 o 
  -7   7   1     6007.53     6208.88    330.80 o 
  -6   7   1      449.90      451.99    139.83 o 
  -5   7   1      602.91      726.16    178.31 o 
  -4   7   1      686.54      736.16    141.41 o 
  -3   7   1      417.67      485.36    117.73 o 
  -2   7   1     6390.37     5889.13    280.60 o 
  -1   7   1     3292.81     3214.98    197.05 o 
   0   7   1      236.19      350.33     91.95 o 
   1   7   1    19357.45    19627.44    694.98 o 
   2   7   1     5979.64     5851.74    271.72 o 
   3   7   1    28380.70    28513.39   1053.76 o 
   4   7   1     2028.92     2084.05    326.39 o 
   5   7   1     2309.68     2357.16    206.03 o 
   6   7   1      868.06      826.45    163.46 o 
   7   7   1     3072.20     3373.38    238.59 o 
   8   7   1       56.79      376.13    187.86 o 
  -6   8   1       53.61      -29.33    120.25 o 
  -5   8   1      486.98      321.22    154.76 o 
  -4   8   1      250.25      123.93    163.69 o 
  -3   8   1     4670.39     4964.32    333.52 o 
  -2   8   1      792.83      901.94    133.58 o 
  -1   8   1     5812.15     7015.22    430.28 o 
   0   8   1     2460.47     2473.74    321.57 o 
   1   8   1     2039.38     2003.90    158.60 o 
   2   8   1      134.50      105.21     98.51 o 
   3   8   1     6965.55     7026.65    320.11 o 
   4   8   1     3731.22     3853.25    243.63 o 
   5   8   1     5239.51     5800.87    332.55 o 
 -12   0   2     3105.88     2718.85    217.56 o 
 -10   0   2    66042.50    68951.15   2603.25 o 
  -8   0   2    37515.26    39258.72   1195.55 o 
  -6   0   2     1609.27     1680.05    197.54 o 
  -4   0   2   191697.53   188847.98   7191.98 o 
  -2   0   2    21123.57    22979.44    914.75 o 
   0   0   2   166086.16   167130.41  10380.63 o 
   2   0   2      143.57      229.70     34.64 o 
   4   0   2   260804.14   266822.41  12091.69 o 
   6   0   2      391.96      910.48    192.91 o 
   8   0   2    32940.25    31735.48    833.81 o 
  10   0   2    45801.92    47285.72   1419.00 o 
  12   0   2     6049.16     6645.72    283.07 o 
 -13   1   2    10776.92    10100.04    345.30 o 
 -12   1   2     2550.09     2419.55    164.35 o 
 -11   1   2     9592.07     9349.14    293.70 o 
 -10   1   2    39873.49    40629.85   1015.02 o 
  -9   1   2     3714.51     3494.25    210.62 o 
  -8   1   2    69073.02    69448.30   1428.47 o 
  -7   1   2    37952.77    37831.64   1487.28 o 
  -6   1   2    29110.78    28697.41   1106.96 o 
  -5   1   2    70439.98    77071.30   2533.64 o 
  -4   1   2     1090.73      712.54     66.50 o 
  -3   1   2    73732.63    74501.09   2012.86 o 
  -2   1   2    10171.64    10076.69    286.80 o 
  -1   1   2    68478.45    75178.27   2220.64 o 
   0   1   2    23327.97    24571.08    734.45 o 
   1   1   2    60436.03    63063.94   1694.82 o 
   2   1   2     5635.96     5641.18    254.48 o 
   3   1   2    65300.99    65008.11   1990.91 o 
   4   1   2     5147.10     5592.63    204.97 o 
   5   1   2    55787.96    53622.26   1777.58 o 
   6   1   2    63651.79    60745.92   2017.78 o 
   7   1   2    39742.82    36982.75   1066.93 o 
   8   1   2    51289.01    47218.66    898.47 o 
   9   1   2    16866.60    16273.95    427.41 o 
  10   1   2     7604.37     7919.95    246.56 o 
  11   1   2    11602.21    11675.17    348.43 o 
  12   1   2      638.89      701.00    117.11 o 
 -13   2   2     2933.80     2556.02    165.69 o 
 -12   2   2    41663.83    42469.84   1335.49 o 
 -11   2   2     6423.55     6807.41    300.16 o 
 -10   2   2      107.37      245.71    108.51 o 
  -9   2   2      122.92      194.02    111.15 o 
  -8   2   2    15483.13    14459.37    383.30 o 
  -7   2   2    15672.27    16453.53    711.03 o 
  -6   2   2   106653.97   115924.46   3805.61 o 
  -5   2   2     9559.80    10975.24    426.45 o 
  -4   2   2      418.94      430.23     62.72 o 
  -3   2   2     6121.51     6852.87    210.81 o 
  -2   2   2    72577.10    76240.77   2257.42 o 
  -1   2   2     2700.87     2849.53     96.80 o 
   0   2   2    32887.71    39827.14   1078.85 o 
   1   2   2      855.12     1158.73     50.25 o 
   2   2   2   388622.00   398659.00  10674.76 o 
   3   2   2    17878.70    18149.03    559.10 o 
   4   2   2    13135.86    11657.15    640.23 o 
   5   2   2    16489.69    15466.56    517.29 o 
   6   2   2   105352.79    94265.77   6730.19 o 
   7   2   2       54.75       66.49     85.93 o 
   8   2   2    31119.92    29928.24    870.86 o 
   9   2   2     3788.64     3452.00    206.26 o 
  10   2   2     6204.11     5834.93    273.28 o 
  11   2   2     1939.86     1935.22    169.13 o 
  12   2   2    16491.91    17245.95    636.71 o 
 -12   3   2     2866.05     2901.39    380.10 o 
 -11   3   2     2626.51     2607.94    206.83 o 
 -10   3   2     8479.77     8401.90    312.80 o 
  -9   3   2    51982.46    52017.76   1352.14 o 
  -8   3   2    27796.70    26934.37    658.11 o 
  -7   3   2      330.50      624.49    115.87 o 
  -6   3   2    26645.78    25846.96   2120.42 o 
  -5   3   2    14851.25    13905.21    690.03 o 
  -4   3   2    20974.67    19431.93    682.88 o 
  -3   3   2   122536.35   133777.25   3953.94 o 
  -2   3   2    11399.46    11205.89    361.07 o 
  -1   3   2    53732.66    56051.12   1522.51 o 
   0   3   2       67.24       97.28     25.50 o 
   1   3   2     1515.52     2087.80     84.84 o 
   2   3   2      339.84      377.11     48.09 o 
   3   3   2   112904.16   115697.56   3860.13 o 
   4   3   2     5643.41     5524.54    246.18 o 
   5   3   2   121480.37   115149.48   4685.61 o 
   6   3   2    17113.47    16871.65    426.01 o 
   7   3   2     1071.54     1123.07    112.19 o 
   8   3   2    12449.08    11516.07    566.81 o 
   9   3   2    30757.83    29785.27    954.57 o 
  10   3   2    12410.60    13297.75    434.33 o 
  11   3   2    18333.14    19158.09    604.62 o 
  12   3   2     2740.48     3076.45    189.32 o 
 -12   4   2     1275.20     1279.82    138.87 o 
 -11   4   2     6817.04     6684.97    438.63 o 
 -10   4   2    14068.60    13762.19    602.18 o 
  -9   4   2      108.79      277.24    123.70 o 
  -8   4   2     5805.62     5739.46    301.04 o 
  -7   4   2     4194.51     4537.17    191.87 o 
  -6   4   2    13817.27    13265.41    426.99 o 
  -5   4   2    13239.13    13696.22    379.64 o 
  -4   4   2    53991.62    54743.31   1939.71 o 
  -3   4   2     2123.95     1959.00    117.06 o 
  -2   4   2     3050.03     3053.72    151.11 o 
  -1   4   2     7139.65     7871.76    309.62 o 
   0   4   2   193608.06   193274.12   6459.30 o 
   1   4   2      229.64      221.33     83.04 o 
   2   4   2     9166.06     9805.26    620.60 o 
   3   4   2     7962.75     8695.63    635.49 o 
   4   4   2    71798.05    68300.75   5306.15 o 
   5   4   2    15038.33    13446.98    483.91 o 
   6   4   2     5780.88     6401.57    239.51 o 
   7   4   2     1933.38     2177.63    168.39 o 
   8   4   2    38252.20    40260.97   1829.96 o 
   9   4   2     6158.91     6266.98    311.56 o 
  10   4   2     9425.07     9280.28    533.61 o 
  11   4   2     1069.80     1118.67    106.98 o 
 -11   5   2    10400.28    10800.04    702.99 o 
 -10   5   2     2605.01     2849.16    196.67 o 
  -9   5   2      740.02      742.61    183.76 o 
  -8   5   2     2836.71     2844.41    184.95 o 
  -7   5   2    32636.68    34558.42   1174.93 o 
  -6   5   2    14922.74    15252.78    599.38 o 
  -5   5   2    13871.19    13374.29    461.21 o 
  -4   5   2    31670.24    32306.79   1374.55 o 
  -3   5   2     9877.82     8706.43    280.69 o 
  -2   5   2    11950.42    10736.44    374.42 o 
  -1   5   2    17140.72    16025.16    547.73 o 
   0   5   2     1017.21     1056.59     92.64 o 
   1   5   2    47167.53    43796.98   1179.74 o 
   2   5   2     4544.95     4289.58    165.40 o 
   3   5   2    18087.20    17158.22    457.07 o 
   4   5   2     6015.59     5669.81    176.92 o 
   5   5   2    13265.53    12917.36    599.05 o 
   6   5   2     2193.64     2352.24    204.54 o 
   7   5   2    55604.02    58583.75   1502.51 o 
   8   5   2     5737.59     5710.37    274.36 o 
   9   5   2     2849.97     2934.28    186.25 o 
  10   5   2     5160.00     5055.38    213.01 o 
 -10   6   2     8169.73     7718.52    523.55 o 
  -9   6   2       67.94      214.69    123.72 o 
  -8   6   2    13997.10    14427.02    795.14 o 
  -7   6   2     2798.30     3067.63    294.86 o 
  -6   6   2      578.36      636.94    139.02 o 
  -5   6   2     1997.52     2101.78    187.68 o 
  -4   6   2     2575.77     2457.48    181.44 o 
  -3   6   2      144.17       82.58    104.58 o 
  -2   6   2    72391.62    68282.71   2220.90 o 
  -1   6   2       13.92       99.58     65.03 o 
   0   6   2     3612.82     3566.20    171.50 o 
   1   6   2     2162.04     2092.97    147.33 o 
   2   6   2    61685.82    60364.68   1974.05 o 
   3   6   2    11315.55    11164.74    438.74 o 
   4   6   2    16365.70    15881.58    500.96 o 
   5   6   2     9299.60     9921.69    462.65 o 
   6   6   2    19032.38    19908.81    576.38 o 
   7   6   2      217.63      183.81    137.51 o 
   8   6   2     1578.79     1880.43    198.44 o 
   9   6   2      847.28     1195.31    149.21 o 
  -8   7   2      106.67       50.51     91.07 o 
  -7   7   2      206.71      200.46    109.74 o 
  -6   7   2     7042.38     7828.87    668.44 o 
  -5   7   2    15127.19    16258.26    739.67 o 
  -4   7   2    27127.81    28144.15   1069.55 o 
  -3   7   2     2485.97     2657.07    198.51 o 
  -2   7   2     8629.59     8513.47    365.12 o 
  -1   7   2    13057.50    12857.16    489.36 o 
   0   7   2     1424.51     1330.74    148.62 o 
   1   7   2    10415.08     9827.04    387.69 o 
   2   7   2    15875.49    15537.80    567.93 o 
   3   7   2    10778.33    10101.58    606.31 o 
   4   7   2     3003.57     2810.70    213.70 o 
   5   7   2    22868.84    22726.18   2387.49 o 
   6   7   2      746.87      808.61    178.62 o 
   7   7   2     4642.21     5226.10    296.56 o 
  -6   8   2     7831.79     8390.42    422.74 o 
  -5   8   2       52.94      172.42    139.73 o 
  -4   8   2     3996.77     4369.64    297.78 o 
  -3   8   2     3806.14     3969.52    280.58 o 
  -2   8   2     1807.34     1546.61    164.07 o 
  -1   8   2    10352.68    11568.73   1118.29 o 
   0   8   2    45033.19    47039.70   1900.30 o 
   1   8   2     2360.80     2545.87    175.13 o 
   2   8   2     2308.81     2454.25    172.91 o 
   3   8   2       82.81       92.20    188.28 o 
   4   8   2     7823.60     8494.28    451.13 o 
   5   8   2       91.43      282.61    143.41 o 
 -13   0   3     5049.20     5091.70    414.46 o 
 -11   0   3    26025.56    28075.47   1119.13 o 
  -9   0   3    39476.21    42247.76   1416.08 o 
  -7   0   3      521.21      523.60    130.15 o 
  -5   0   3    13157.64    13330.69    563.94 o 
  -3   0   3    58622.90    63378.98   2435.26 o 
  -1   0   3    99760.90   104512.97   4915.63 o 
   1   0   3     6730.08     7169.75    310.53 o 
   3   0   3    25772.26    23276.45   1425.14 o 
   5   0   3    27717.30    30258.40   1461.61 o 
   7   0   3    21279.91    18803.40    605.37 o 
   9   0   3      161.92      219.30    140.33 o 
  11   0   3     2335.05     2561.35    173.06 o 
 -13   1   3    13430.20    13260.76    437.94 o 
 -12   1   3      689.14      781.37    103.47 o 
 -11   1   3     3144.26     3015.02    174.99 o 
 -10   1   3     3143.28     3408.22    218.21 o 
  -9   1   3     2335.76     2498.40    124.91 o 
  -8   1   3     1413.42     1501.99    104.77 o 
  -7   1   3       34.61       45.80     90.43 o 
  -6   1   3     3729.23     3195.40    243.39 o 
  -5   1   3     2166.20     2088.54    127.94 o 
  -4   1   3    43131.98    44029.45   1737.18 o 
  -3   1   3    14322.41    15766.19    456.76 o 
  -2   1   3       34.75       31.75     50.48 o 
  -1   1   3    61463.45    64858.69   2168.17 o 
   0   1   3     6396.26     7602.20    240.21 o 
   1   1   3   203262.06   207197.95   6127.17 o 
   2   1   3     1657.16     1898.18     74.48 o 
   3   1   3   102106.29    97290.73   4417.13 o 
   4   1   3     2324.85     2352.21    179.83 o 
   5   1   3     6638.75     6147.31    294.07 o 
   6   1   3     1994.89     2020.15    167.31 o 
   7   1   3      382.68      338.99     86.03 o 
   8   1   3      308.20      290.62     98.60 o 
   9   1   3      403.18      686.26    122.23 o 
  10   1   3      124.98      211.19    102.04 o 
  11   1   3     3228.52     3249.18    158.13 o 
  12   1   3     2535.89     2723.62    153.86 o 
 -13   2   3     9385.95     9320.89    352.51 o 
 -12   2   3     7929.27     7776.29    294.27 o 
 -11   2   3    16684.43    16736.04    508.50 o 
 -10   2   3     1094.32     1121.36    125.29 o 
  -9   2   3     4044.19     3728.11    208.53 o 
  -8   2   3     1041.49     1039.80    101.88 o 
  -7   2   3    31259.81    32941.70   1314.17 o 
  -6   2   3      828.43      709.61    104.78 o 
  -5   2   3    16628.23    16271.00    857.64 o 
  -4   2   3     1267.69     1608.43    104.53 o 
  -3   2   3    93054.35   100836.44   3337.70 o 
  -2   2   3    33265.40    38784.86   1157.62 o 
  -1   2   3    58997.09    61360.39   1650.27 o 
   0   2   3     5003.33     5338.35    181.65 o 
   1   2   3      119.37      201.18     28.97 o 
   2   2   3     4112.86     4243.58    136.33 o 
   3   2   3    17998.41    18682.44    573.76 o 
   4   2   3    11036.78    10769.34    711.19 o 
   5   2   3    36001.86    35214.93   1413.61 o 
   6   2   3     3539.81     2785.97    219.08 o 
   7   2   3     2382.24     1995.19    122.62 o 
   8   2   3     2007.68     1995.60    155.11 o 
   9   2   3     7167.91     6682.43    288.07 o 
  10   2   3      624.72      874.55    126.68 o 
  11   2   3     9346.09    10154.89    333.19 o 
  12   2   3     1032.73     1175.60    137.59 o 
 -12   3   3       22.79      207.16     96.45 o 
 -11   3   3     1524.42     1226.78    118.47 o 
 -10   3   3     2443.29     2730.69    197.34 o 
  -9   3   3      699.81      880.23    160.01 o 
  -8   3   3     3994.85     3919.78    182.65 o 
  -7   3   3      432.03      422.83     90.38 o 
  -6   3   3     7747.90     7152.01    374.32 o 
  -5   3   3     1094.77     1559.50    276.38 o 
  -4   3   3     2182.44     2543.43    150.29 o 
  -3   3   3     2340.19     2384.31    110.84 o 
  -2   3   3       97.01      138.70     32.06 o 
  -1   3   3    45107.65    46146.43   1566.39 o 
   0   3   3    19290.96    21081.85    651.91 o 
   1   3   3    44875.24    45297.08   1369.04 o 
   2   3   3    43105.83    47468.12   1589.31 o 
   3   3   3    44290.43    45640.12   1534.21 o 
   4   3   3      113.21      157.60     57.49 o 
   5   3   3    13484.29    12339.63    490.29 o 
   6   3   3     6041.13     5821.09    212.21 o 
   7   3   3     1128.15      938.96    118.24 o 
   8   3   3     1478.70     1303.97    141.16 o 
   9   3   3     1646.07     1583.47    153.69 o 
  10   3   3     4883.77     5108.33    229.05 o 
  11   3   3       51.34      160.69     92.65 o 
 -12   4   3     6215.24     5576.17    224.19 o 
 -11   4   3     3822.44     3949.90    349.59 o 
 -10   4   3     9663.78     9188.61    378.52 o 
  -9   4   3    23071.25    22321.15    728.29 o 
  -8   4   3     2498.48     2433.86    156.44 o 
  -7   4   3    15750.91    14445.35    699.01 o 
  -6   4   3     4695.59     4362.17    209.71 o 
  -5   4   3    23707.16    23862.05    665.97 o 
  -4   4   3     1318.45     1409.94    142.43 o 
  -3   4   3     8557.97     7555.19    360.19 o 
  -2   4   3    16305.55    16753.34    698.11 o 
  -1   4   3    10173.94    10043.41    381.01 o 
   0   4   3    26110.74    27393.55    954.56 o 
   1   4   3      475.59      515.34     58.88 o 
   2   4   3     3865.79     3907.98    199.10 o 
   3   4   3      493.31      527.45    108.46 o 
   4   4   3    19375.45    17936.88    659.64 o 
   5   4   3     1360.08     1436.58    102.13 o 
   6   4   3     2745.61     2643.26    152.44 o 
   7   4   3    18162.48    18120.28    574.79 o 
   8   4   3     1621.84     1791.36    212.96 o 
   9   4   3     7832.40     8501.15    420.62 o 
  10   4   3     2155.99     1997.17    163.96 o 
  11   4   3     7178.03     6645.07    328.11 o 
 -11   5   3     7932.76     7580.79    521.03 o 
 -10   5   3      579.01      498.28    171.85 o 
  -9   5   3     9383.24     8859.62    438.26 o 
  -8   5   3     5558.96     5615.62    285.35 o 
  -7   5   3     1662.41     1799.87    180.68 o 
  -6   5   3       28.65      251.38    122.59 o 
  -5   5   3    11430.21    11826.85    388.69 o 
  -4   5   3    12813.09    12193.79    523.57 o 
  -3   5   3    35625.09    35784.49   1132.09 o 
  -2   5   3      929.06     1018.84     94.42 o 
  -1   5   3    11491.12    10370.45    469.22 o 
   0   5   3    21591.40    20316.46    596.17 o 
   1   5   3     4692.77     4156.97    164.00 o 
   2   5   3    18943.63    18229.53    472.56 o 
   3   5   3     7636.05     7576.66    271.23 o 
   4   5   3      666.76      885.23    101.80 o 
   5   5   3    23072.97    22862.54    986.59 o 
   6   5   3     1203.82     1193.31    130.37 o 
   7   5   3    12492.05    12919.40    582.40 o 
   8   5   3      156.99      125.08    121.65 o 
   9   5   3      284.47      153.53    106.99 o 
  10   5   3       33.32      176.44    164.00 o 
 -10   6   3      212.81      262.41    146.16 o 
  -9   6   3     4691.16     4858.13    251.39 o 
  -8   6   3     1241.08     1273.82    137.48 o 
  -7   6   3    31036.42    32505.28   1076.20 o 
  -6   6   3      781.22      900.30    144.01 o 
  -5   6   3    24721.67    26037.10    893.70 o 
  -4   6   3     4206.20     4125.58    249.87 o 
  -3   6   3      627.93      752.25    142.36 o 
  -2   6   3     8526.85     7947.31    281.79 o 
  -1   6   3     2810.74     2748.66    128.68 o 
   0   6   3      123.38      290.34    139.34 o 
   1   6   3     1203.47     1193.85    113.98 o 
   2   6   3      131.06      195.61     70.51 o 
   3   6   3     1908.42     1970.36    128.05 o 
   4   6   3     2668.94     2726.85    158.55 o 
   5   6   3      137.80      111.59     96.30 o 
   6   6   3     1539.57     1729.17    142.48 o 
   7   6   3     4243.07     4956.71    236.34 o 
   8   6   3      114.39      138.07    143.62 o 
   9   6   3    19287.60    20649.00   1576.56 o 
  -8   7   3      244.11      144.40     89.45 o 
  -7   7   3       21.42       73.98    104.49 o 
  -6   7   3      207.33      189.08    120.65 o 
  -5   7   3     7359.65     7472.40    347.24 o 
  -4   7   3     2116.42     2510.50    209.11 o 
  -3   7   3    11197.03    11054.24    515.49 o 
  -2   7   3      388.89      427.44    164.37 o 
  -1   7   3     3563.54     3408.67    190.42 o 
   0   7   3     2121.88     1857.04    150.38 o 
   1   7   3      100.93      111.60     78.79 o 
   2   7   3     5108.48     4655.78    282.52 o 
   3   7   3     2576.52     2530.36    173.15 o 
   4   7   3     1810.13     2030.82    175.05 o 
   5   7   3    10238.03    10336.54    519.13 o 
   6   7   3     1108.05     1061.11    168.23 o 
   7   7   3     9787.97     9389.82    535.23 o 
  -6   8   3     5563.34     5502.03    340.79 o 
  -5   8   3     9969.71     7464.96    666.76 o 
  -4   8   3      602.48      385.91    163.24 o 
  -3   8   3      777.40      759.59    305.34 o 
  -2   8   3       60.59      177.89    143.50 o 
  -1   8   3     1882.92     2053.39    285.72 o 
   0   8   3       71.15      390.88    157.59 o 
   1   8   3      111.46      100.77     94.81 o 
   2   8   3      361.32      508.19    101.84 o 
   3   8   3     1993.52     2324.64    205.13 o 
   4   8   3      502.38      481.84    146.33 o 
   5   8   3      746.25      808.13    165.81 o 
 -12   0   4    10203.89    10368.33    467.37 o 
 -10   0   4    61149.62    65749.23   2482.33 o 
  -8   0   4     3812.90     3920.93    247.83 o 
  -6   0   4   107285.87   127861.73   8102.24 o 
  -4   0   4    95833.97   109792.07   4194.33 o 
  -2   0   4    66895.57    75014.27   3841.30 o 
   0   0   4   245959.69   252686.41  15641.23 o 
   2   0   4    24186.38    25557.78   1274.02 o 
   4   0   4    52198.85    51020.09   2362.81 o 
   6   0   4        2.46       89.21    224.08 o 
   8   0   4   129803.03   125098.62   3284.01 o 
  10   0   4     5791.78     5706.05    274.64 o 
  12   0   4     3364.36     3474.92    260.57 o 
 -13   1   4    12034.34    11279.67    383.46 o 
 -12   1   4     1215.59     1411.08    115.83 o 
 -11   1   4    15567.49    15897.10    481.98 o 
 -10   1   4      717.14      725.98    204.77 o 
  -9   1   4    46164.30    47053.01   1108.01 o 
  -8   1   4    16231.76    15639.97    395.10 o 
  -7   1   4    41512.00    42601.78   1643.23 o 
  -6   1   4    72598.64    79011.99   2609.70 o 
  -5   1   4    14214.05    14958.39    491.33 o 
  -4   1   4   136552.59   118338.41  15225.55 o 
  -3   1   4    86953.11    94311.53   2800.14 o 
  -2   1   4    41661.55    42244.56   1263.37 o 
  -1   1   4    64051.04    69198.76   2018.84 o 
   0   1   4     1712.79     1483.15    119.13 o 
   1   1   4      634.72     1182.48    112.86 o 
   2   1   4     7255.65     6886.41    209.16 o 
   3   1   4    14788.14    13180.76    418.91 o 
   4   1   4     4228.23     3849.10    198.92 o 
   5   1   4    96702.88    90436.57   2950.26 o 
   6   1   4      299.11      441.51    111.52 o 
   7   1   4    26942.11    23254.94    551.05 o 
   8   1   4     6348.98     6170.34    259.10 o 
   9   1   4    12900.75    13059.41    399.39 o 
  10   1   4    23809.73    24728.43    665.87 o 
  11   1   4    28020.94    29739.85    753.59 o 
  12   1   4    16972.56    16297.07    910.46 o 
 -13   2   4     1196.72     1143.49    102.31 o 
 -12   2   4    19902.61    20740.73    596.45 o 
 -11   2   4      799.52      811.16    124.39 o 
 -10   2   4    10300.03    10517.29    359.92 o 
  -9   2   4     1137.47     1447.98    150.32 o 
  -8   2   4    89688.07    87600.03   1927.72 o 
  -7   2   4    11258.79    12384.77    540.06 o 
  -6   2   4    17401.85    17582.05    899.95 o 
  -5   2   4      154.52      231.45     79.79 o 
  -4   2   4     5143.78     5320.35    214.94 o 
  -3   2   4     6024.52     6980.90    248.61 o 
  -2   2   4   200504.47   206696.36   6699.38 o 
  -1   2   4    22549.11    26042.22    893.75 o 
   0   2   4    11417.11    11390.53    361.16 o 
   1   2   4     4376.64     4966.06    170.34 o 
   2   2   4   140871.77   138365.22   4116.65 o 
   3   2   4     2941.92     2981.20    137.40 o 
   4   2   4     2125.48     2343.52    161.40 o 
   5   2   4     1018.60     1036.94    103.38 o 
   6   2   4    70504.38    64754.41   1435.08 o 
   7   2   4     1253.20     1180.86    106.80 o 
   8   2   4     2851.26     2955.72    180.61 o 
   9   2   4     6938.39     6888.92    269.72 o 
  10   2   4    31125.13    32712.12   1043.50 o 
  11   2   4      246.12      226.52     95.58 o 
  12   2   4    15598.46    17250.32   1073.64 o 
 -12   3   4     1749.41     1838.75    141.17 o 
 -11   3   4    19757.22    19755.70    580.48 o 
 -10   3   4     4014.44     3918.73    199.80 o 
  -9   3   4     4149.52     3594.96    206.58 o 
  -8   3   4     9938.01     8924.98    269.35 o 
  -7   3   4    13501.12    11950.35    293.08 o 
  -6   3   4    63719.61    58845.49   3732.40 o 
  -5   3   4   112666.73   111771.91   3665.37 o 
  -4   3   4    29775.68    30044.32   1037.77 o 
  -3   3   4     6157.16     6132.96    224.32 o 
  -2   3   4    21006.36    21494.49    759.43 o 
  -1   3   4    32306.25    32768.06   1122.27 o 
   0   3   4      876.39      860.23     57.72 o 
   1   3   4    74899.65    79175.45   2373.71 o 
   2   3   4      731.17      701.76     64.96 o 
   3   3   4     6567.84     6181.74    252.26 o 
   4   3   4     1110.04     1387.33    119.46 o 
   5   3   4    14201.35    12418.68    473.17 o 
   6   3   4     5271.01     5096.62    182.92 o 
   7   3   4    40420.62    38996.85   1103.81 o 
   8   3   4     9525.07     9047.71    343.07 o 
   9   3   4    20984.49    21101.11    647.34 o 
  10   3   4    13162.42    13238.73    781.89 o 
  11   3   4      535.31      746.63     99.30 o 
 -12   4   4      212.28      323.10    143.84 o 
 -11   4   4      891.76      817.72    118.56 o 
 -10   4   4    39790.61    39498.01   1095.25 o 
  -9   4   4     8658.43     8566.59    330.31 o 
  -8   4   4    14657.98    13790.88    530.09 o 
  -7   4   4     7023.03     6142.30    297.46 o 
  -6   4   4    16418.87    15262.97    570.37 o 
  -5   4   4     2097.76     2393.38    148.06 o 
  -4   4   4    44550.78    43665.32   1737.44 o 
  -3   4   4    31583.82    31451.44   1109.78 o 
  -2   4   4     1407.42     1658.02    106.82 o 
  -1   4   4    16830.56    16790.65    602.62 o 
   0   4   4    78461.63    75434.16   2542.68 o 
   1   4   4       58.35      154.59     43.92 o 
   2   4   4       10.35      120.73     56.92 o 
   3   4   4     1420.66     1331.05    132.90 o 
   4   4   4    95312.81    92695.12   2223.47 o 
   5   4   4     1667.88     1704.35     91.60 o 
   6   4   4       12.86      169.25     94.94 o 
   7   4   4    13349.12    13985.38    470.31 o 
   8   4   4    26207.43    27159.40    990.38 o 
   9   4   4     8338.64     7965.65    440.73 o 
  10   4   4     9756.53    10149.38    531.97 o 
 -11   5   4     5388.54     5223.75    393.82 o 
 -10   5   4    14422.49    15056.71    972.13 o 
  -9   5   4    13591.72    13290.95    540.18 o 
  -8   5   4    21540.91    21686.18    835.15 o 
  -7   5   4    24581.79    23550.81    813.21 o 
  -6   5   4     1053.95     1252.29    152.67 o 
  -5   5   4      389.82      516.93    110.43 o 
  -4   5   4     5624.94     5363.39    187.00 o 
  -3   5   4    70226.05    64939.25   1433.79 o 
  -2   5   4    12174.90    11162.43    321.63 o 
  -1   5   4    30095.14    28359.68    746.27 o 
   0   5   4    18961.80    17757.41    427.51 o 
   1   5   4      955.06     1032.19     67.98 o 
   2   5   4     3278.66     3233.52    126.43 o 
   3   5   4    11327.89    10514.13    341.13 o 
   4   5   4    11353.95    10648.71    357.07 o 
   5   5   4    36934.91    36639.41   1611.15 o 
   6   5   4    14697.15    14947.53    407.48 o 
   7   5   4    10980.67    11471.06    366.25 o 
   8   5   4     7234.09     7481.54    486.87 o 
   9   5   4     1268.98     1041.86    125.57 o 
  10   5   4      539.21      717.56    142.41 o 
 -10   6   4      528.50      511.76    158.79 o 
  -9   6   4       33.14      143.38     97.52 o 
  -8   6   4     3853.64     4165.84    218.25 o 
  -7   6   4     2435.57     2422.76    315.41 o 
  -6   6   4    28630.25    28376.13   1215.18 o 
  -5   6   4       89.83      156.13    123.31 o 
  -4   6   4     6862.49     6617.07    361.31 o 
  -3   6   4     1371.65     1478.63    164.07 o 
  -2   6   4     7613.77     7361.78    415.01 o 
  -1   6   4    11465.77    10508.01    312.25 o 
   0   6   4     3011.73     2950.67    146.20 o 
   1   6   4     5393.12     4631.14    188.68 o 
   2   6   4    92575.16    93565.57   2546.17 o 
   3   6   4      123.49      230.59     73.33 o 
   4   6   4     4485.61     4224.18    194.96 o 
   5   6   4      860.87      760.80    195.70 o 
   6   6   4    18325.81    19012.21    917.46 o 
   7   6   4      490.00      607.53    220.98 o 
   8   6   4    10253.06    11296.00    446.73 o 
  -8   7   4     8493.22     9551.82    397.05 o 
  -7   7   4      740.45      645.44    114.92 o 
  -6   7   4     3362.83     3456.33    314.31 o 
  -5   7   4    19937.30    20442.09   1223.08 o 
  -4   7   4      155.43       41.22    135.65 o 
  -3   7   4     3291.09     3730.20    253.14 o 
  -2   7   4     2384.28     2575.86    202.81 o 
  -1   7   4    16960.32    17657.76    637.84 o 
   0   7   4    10192.77    10025.24    396.91 o 
   1   7   4     3394.08     3130.80    180.09 o 
   2   7   4     5191.18     5195.00    244.32 o 
   3   7   4     5472.03     5401.11    262.43 o 
   4   7   4      666.14      595.21    107.99 o 
   5   7   4    11045.28    11665.94    523.69 o 
   6   7   4    10079.52    11108.66    565.66 o 
   7   7   4     2226.87     3077.30    469.22 o 
  -6   8   4       80.29      146.14    260.30 o 
  -5   8   4      545.23      449.35    153.78 o 
  -4   8   4     5370.19     5707.86    966.45 o 
  -3   8   4      101.05      100.59    158.46 o 
  -2   8   4     9505.85     9389.41   1075.96 o 
  -1   8   4       10.01     -160.90    303.48 o 
   0   8   4    13248.66    13508.31    510.29 o 
   1   8   4     1869.19     1903.05    153.92 o 
   2   8   4     1115.44     1300.71    129.92 o 
   3   8   4     4976.33     4963.23    252.67 o 
   4   8   4    27972.13    31542.82   1202.04 o 
 -13   0   5     3670.52     3492.58    211.06 o 
 -11   0   5     4854.08     4774.23    296.90 o 
  -9   0   5    46197.18    51921.77   1715.62 o 
  -7   0   5    70135.76    76746.78   4936.06 o 
  -5   0   5    52196.45    58097.53   2246.71 o 
  -3   0   5    12845.09    12740.31    550.00 o 
  -1   0   5    11097.22    10403.16    423.13 o 
   1   0   5    19464.10    19757.06    771.43 o 
   3   0   5    26310.69    25349.50   1001.55 o 
   5   0   5     3824.46     3594.01    323.06 o 
   7   0   5    34185.61    32040.86    856.47 o 
   9   0   5    30599.27    31247.06    975.96 o 
  11   0   5     5598.30     5462.11    359.08 o 
 -13   1   5     6332.17     6163.95    211.63 o 
 -12   1   5     1515.06     1685.56    149.89 o 
 -11   1   5    29731.43    31708.32    880.93 o 
 -10   1   5     1544.23     1598.24    138.02 o 
  -9   1   5    37115.16    37368.18    890.84 o 
  -8   1   5      295.64      458.02     86.85 o 
  -7   1   5       73.05      109.10     85.09 o 
  -6   1   5      153.77      169.60     72.23 o 
  -5   1   5    21924.49    25337.42    795.79 o 
  -4   1   5     1883.46     2654.08    144.27 o 
  -3   1   5    30625.29    37737.40   1145.14 o 
  -2   1   5      897.35      936.73     73.26 o 
  -1   1   5    16728.53    19062.67    588.57 o 
   0   1   5     3146.25     3318.87    244.82 o 
   1   1   5       93.81      118.57     82.16 o 
   2   1   5      155.39      162.14     31.33 o 
   3   1   5    50254.57    43585.18   1646.74 o 
   4   1   5     2750.86     3069.31    139.44 o 
   5   1   5    86908.10    84231.80   3193.84 o 
   6   1   5    11410.15    10535.95    314.18 o 
   7   1   5    28355.79    26191.83    599.82 o 
   8   1   5      770.71      781.82    126.30 o 
   9   1   5      457.42      358.40    118.20 o 
  10   1   5     1531.99     1588.40    132.56 o 
  11   1   5     4164.52     4340.46    175.09 o 
 -13   2   5      183.54      334.87     83.62 o 
 -12   2   5     4117.97     3997.08    237.84 o 
 -11   2   5        8.67       29.62     95.39 o 
 -10   2   5      259.61      470.78    134.32 o 
  -9   2   5    23417.74    23251.13    683.28 o 
  -8   2   5    11137.28    10936.75    302.91 o 
  -7   2   5    86844.97    91349.46   3024.68 o 
  -6   2   5    16790.75    18328.54    675.97 o 
  -5   2   5    63813.30    62826.77   2113.01 o 
  -4   2   5      522.64      477.16     77.58 o 
  -3   2   5      633.96      650.77    103.40 o 
  -2   2   5    21405.24    23454.67    721.55 o 
  -1   2   5      857.30      513.95     53.91 o 
   0   2   5      640.85     1291.91    159.32 o 
   1   2   5    31855.10    30917.81    938.93 o 
   2   2   5    13068.08    14126.12    497.27 o 
   3   2   5     2235.73     1900.68    104.31 o 
   4   2   5    17983.54    16526.41    591.28 o 
   5   2   5       93.92      241.22     84.83 o 
   6   2   5     1793.37     1814.99    108.11 o 
   7   2   5    19067.61    17913.70    594.71 o 
   8   2   5    11998.88    11848.17    384.77 o 
   9   2   5    20452.05    21098.49    589.04 o 
  10   2   5      497.66      619.93    131.61 o 
  11   2   5     5102.72     5549.77    212.10 o 
 -12   3   5     2695.80     2645.60    137.78 o 
 -11   3   5    11659.74    10990.31    352.08 o 
 -10   3   5    11089.65    10434.03    351.80 o 
  -9   3   5     4160.27     4252.22    236.36 o 
  -8   3   5     7004.20     6351.58    218.14 o 
  -7   3   5     1507.68     1261.45    112.88 o 
  -6   3   5    16187.90    15340.46    618.98 o 
  -5   3   5     1863.33     1654.99    163.54 o 
  -4   3   5    36483.00    37521.07   1499.10 o 
  -3   3   5     6295.07     6849.11    285.03 o 
  -2   3   5     1144.68     1070.04     82.36 o 
  -1   3   5    16056.85    17413.70    617.76 o 
   0   3   5     7653.85     8207.96    309.76 o 
   1   3   5    55253.81    54516.55   1644.14 o 
   2   3   5     1060.14     1154.47     82.54 o 
   3   3   5    28628.85    26599.16    919.39 o 
   4   3   5    11681.06    11104.77    424.78 o 
   5   3   5    25235.74    23520.54    545.49 o 
   6   3   5     9910.35     9436.87    316.68 o 
   7   3   5    11677.88    10415.07    574.17 o 
   8   3   5     1773.57     1705.65    149.47 o 
   9   3   5      652.68      982.28    134.21 o 
  10   3   5     1500.06     1544.51    138.01 o 
  11   3   5      248.04      267.45     88.38 o 
 -12   4   5     1778.83     1697.53    152.65 o 
 -11   4   5     9361.98     8262.22    319.10 o 
 -10   4   5     1999.29     2009.94    137.11 o 
  -9   4   5     5542.31     5759.86    275.95 o 
  -8   4   5    17127.84    16286.72    565.97 o 
  -7   4   5     6917.41     5596.96    329.93 o 
  -6   4   5     5938.47     5615.37    222.35 o 
  -5   4   5    20078.60    19034.08    497.76 o 
  -4   4   5       71.31      114.23     91.34 o 
  -3   4   5    40204.11    39902.73   1393.71 o 
  -2   4   5      766.46      964.50     86.09 o 
  -1   4   5    32690.95    31869.89   1106.70 o 
   0   4   5      124.58      184.16     47.01 o 
   1   4   5      456.78      402.76     70.86 o 
   2   4   5    13033.00    12707.78    548.18 o 
   3   4   5       40.67       41.71     45.21 o 
   4   4   5     2837.81     2719.86    124.75 o 
   5   4   5     4651.95     4412.47    143.16 o 
   6   4   5     1896.69     1643.83    143.66 o 
   7   4   5     4656.53     4716.33    238.31 o 
   8   4   5     6941.52     6899.23    294.16 o 
   9   4   5     1667.82     1950.97    157.34 o 
  10   4   5     4242.29     4138.03    394.40 o 
 -11   5   5     1761.00     1932.90    229.98 o 
 -10   5   5    10132.59     9812.74    673.08 o 
  -9   5   5      534.64      684.80    134.61 o 
  -8   5   5      259.64       99.85    117.49 o 
  -7   5   5     1330.32     1291.05    146.82 o 
  -6   5   5     2923.80     2770.58    187.50 o 
  -5   5   5     1242.41     1480.86    134.92 o 
  -4   5   5     2809.12     2831.45    140.16 o 
  -3   5   5     2113.97     2141.71    106.85 o 
  -2   5   5     2821.85     2468.65     96.76 o 
  -1   5   5    26142.31    24858.06    517.08 o 
   0   5   5     4623.59     4130.50    134.32 o 
   1   5   5    28658.57    27298.89    602.82 o 
   2   5   5      323.40      207.45     52.49 o 
   3   5   5    14255.41    13211.18    459.72 o 
   4   5   5    13981.62    13599.76    438.28 o 
   5   5   5     1975.43     2047.57    197.64 o 
   6   5   5     8929.72     8771.95    330.21 o 
   7   5   5      923.54      971.18    168.09 o 
   8   5   5      544.93      477.92    128.83 o 
   9   5   5     4559.51     4653.34    284.99 o 
 -10   6   5      900.63     1103.55    180.27 o 
  -9   6   5     1263.78     1310.17    127.56 o 
  -8   6   5     7930.31     7666.32    352.04 o 
  -7   6   5     1212.92     1315.75    149.31 o 
  -6   6   5     7380.12     7588.64    343.18 o 
  -5   6   5     8349.98     8762.41    471.65 o 
  -4   6   5      831.93     1071.13    159.42 o 
  -3   6   5    35882.57    36961.40    944.59 o 
  -2   6   5     1013.34     1045.24    112.18 o 
  -1   6   5    12831.55    12129.42    350.97 o 
   0   6   5      649.86      581.97     82.67 o 
   1   6   5      533.87      699.95     86.25 o 
   2   6   5     1474.99     1437.39    104.87 o 
   3   6   5     7874.72     7549.32    272.35 o 
   4   6   5     1053.61     1175.80    108.13 o 
   5   6   5     4610.03     4803.04    262.16 o 
   6   6   5      401.73      578.49    125.00 o 
   7   6   5      535.01      536.05    159.67 o 
   8   6   5     5582.59     6165.00    347.09 o 
  -8   7   5     2099.54     2126.50    149.11 o 
  -7   7   5     2248.37     2384.34    163.61 o 
  -6   7   5      106.96      288.27    116.09 o 
  -5   7   5     8639.93     9401.51    548.01 o 
  -4   7   5     1090.38     1237.52    173.95 o 
  -3   7   5       80.00      296.81    162.81 o 
  -2   7   5       26.72      -10.00    115.97 o 
  -1   7   5    13362.48    13574.47    585.60 o 
   0   7   5     3097.71     2975.35    183.68 o 
   1   7   5    30774.16    29713.86   1011.48 o 
   2   7   5     3681.02     3726.70    165.51 o 
   3   7   5     6428.23     6710.41    250.40 o 
   4   7   5     2014.94     2106.11    146.33 o 
   5   7   5      226.80      229.36    106.55 o 
   6   7   5      842.26      937.51    137.65 o 
  -6   8   5      396.03      577.41    140.88 o 
  -5   8   5     2928.37     2167.30    791.02 o 
  -4   8   5     3105.02     3230.27    461.16 o 
  -3   8   5    15398.84    16088.69    701.81 o 
  -2   8   5    10015.83     9292.14   1028.15 o 
  -1   8   5     8369.63     8677.66    820.92 o 
   0   8   5     1883.43     1966.31    180.90 o 
   1   8   5      909.22      834.57    117.35 o 
   2   8   5      878.65      928.14    120.23 o 
   3   8   5     2785.74     2641.68    283.91 o 
   4   8   5      885.47      974.54    187.96 o 
 -12   0   6     6339.86     6280.74    326.89 o 
 -10   0   6    67440.93    73397.38   2747.76 o 
  -8   0   6    61431.41    65968.49   2147.93 o 
  -6   0   6    25647.43    29427.16   1452.70 o 
  -4   0   6    18029.50    18276.85    979.17 o 
  -2   0   6    56238.80    58509.66   2555.21 o 
   0   0   6   231800.69   246451.33   9468.22 o 
   2   0   6    19667.94    19079.38    769.16 o 
   4   0   6   261408.66   244583.19  11070.27 o 
   6   0   6     1371.47     1385.97    138.41 o 
   8   0   6    11736.08    11897.84    684.36 o 
  10   0   6     4720.23     4904.32    302.97 o 
 -13   1   6    19548.85    18562.26    518.28 o 
 -12   1   6    10135.59     9785.75    325.67 o 
 -11   1   6    41239.95    44906.43   1216.02 o 
 -10   1   6    26958.35    28739.62    807.57 o 
  -9   1   6     5994.74     5823.57    204.46 o 
  -8   1   6    19599.36    19807.11    501.05 o 
  -7   1   6    31136.92    32754.41   2458.98 o 
  -6   1   6     3980.92     3487.22    247.13 o 
  -5   1   6    64122.98    71097.27   2135.50 o 
  -4   1   6    19379.06    21139.63    678.22 o 
  -3   1   6    56511.00    65102.44   1943.59 o 
  -2   1   6    82852.77    93575.03   3054.76 o 
  -1   1   6    34856.33    37252.33   1020.60 o 
   0   1   6    80245.88    80924.58   2422.64 o 
   1   1   6   124449.24   120526.70   7562.32 o 
   2   1   6    10447.93    10186.95    351.05 o 
   3   1   6    35434.14    33092.08   1119.74 o 
   4   1   6    12515.83    12065.79    503.88 o 
   5   1   6     7972.16     7376.00    354.35 o 
   6   1   6    22189.06    20459.07    471.98 o 
   7   1   6    35188.93    33406.17    778.71 o 
   8   1   6     2976.42     3109.53    186.82 o 
   9   1   6     9820.31     9995.14    339.88 o 
  10   1   6      354.69      323.06    106.23 o 
  11   1   6     2205.15     2149.94    136.44 o 
 -13   2   6     5351.17     5174.19    214.38 o 
 -12   2   6    55856.44    59348.14   1798.63 o 
 -11   2   6      976.86     1018.34    125.95 o 
 -10   2   6     4450.33     4279.82    188.70 o 
  -9   2   6     7976.38     8108.91    269.26 o 
  -8   2   6    41851.89    41506.07    825.67 o 
  -7   2   6     2235.70     2155.70    177.41 o 
  -6   2   6    45662.41    49124.44   1663.89 o 
  -5   2   6      565.32      669.56     94.29 o 
  -4   2   6    62945.61    71541.46   2154.08 o 
  -3   2   6    20690.88    23348.39    961.57 o 
  -2   2   6    40329.54    42354.00   2759.56 o 
  -1   2   6     2258.53     2427.00    124.82 o 
   0   2   6      225.68      263.08     40.02 o 
   1   2   6    16945.10    17788.38    555.42 o 
   2   2   6   279644.69   271365.59   8904.47 o 
   3   2   6    11094.43    10347.28    381.22 o 
   4   2   6      325.34      394.32     85.74 o 
   5   2   6      296.70      447.84     62.96 o 
   6   2   6    31791.47    31359.98    691.19 o 
   7   2   6     4459.58     4271.47    210.55 o 
   8   2   6     3822.63     3633.49    201.45 o 
   9   2   6     1121.67      973.21    125.77 o 
  10   2   6    17143.80    18453.41    766.97 o 
  11   2   6     2283.74     2435.36    138.20 o 
 -12   3   6      412.07      540.78     87.32 o 
 -11   3   6     2629.90     2590.95    150.93 o 
 -10   3   6    14371.44    14895.99    461.43 o 
  -9   3   6    53952.09    53947.02   1354.82 o 
  -8   3   6    15176.25    14985.57    423.69 o 
  -7   3   6    41653.89    39217.47    867.40 o 
  -6   3   6    36163.10    33445.77   1774.35 o 
  -5   3   6    10198.33     9390.38    466.20 o 
  -4   3   6    28648.88    28052.72   1005.41 o 
  -3   3   6    34845.56    34786.22   1215.08 o 
  -2   3   6    20257.99    21212.25    757.27 o 
  -1   3   6   164377.72   169610.22   5661.50 o 
   0   3   6    31058.13    29889.09   1031.57 o 
   1   3   6     1574.25     1458.24     91.74 o 
   2   3   6     6298.41     5475.59    225.36 o 
   3   3   6     3155.94     2810.04    146.79 o 
   4   3   6      506.53      554.92     67.40 o 
   5   3   6    60814.80    55608.09   1215.80 o 
   6   3   6     6514.18     6209.71    243.08 o 
   7   3   6     9858.91     9346.57    424.45 o 
   8   3   6    11427.91    11622.65    375.69 o 
   9   3   6     1473.42     1542.78    153.83 o 
  10   3   6     3432.16     3922.26    189.57 o 
 -12   4   6       77.76       92.66    157.95 o 
 -11   4   6     1065.18     1325.69    181.84 o 
 -10   4   6    41466.81    39992.93   1293.13 o 
  -9   4   6      310.11      192.98    141.26 o 
  -8   4   6     5716.00     6086.97    279.79 o 
  -7   4   6     7955.34     7299.54    456.21 o 
  -6   4   6    49951.00    46942.78   1463.68 o 
  -5   4   6      210.03      396.11    124.85 o 
  -4   4   6    52286.36    47204.58   1390.11 o 
  -3   4   6     8749.29     9320.40    456.86 o 
  -2   4   6     1161.56     1108.23    141.85 o 
  -1   4   6      296.01      396.66     63.37 o 
   0   4   6    91627.99    88384.61   2980.34 o 
   1   4   6     9202.48     8587.37    387.98 o 
   2   4   6     6141.46     5824.94    198.71 o 
   3   4   6    25530.04    23565.21    487.79 o 
   4   4   6    61810.25    58798.72   1157.21 o 
   5   4   6     6850.70     6394.85    268.66 o 
   6   4   6     3899.89     3646.93    207.96 o 
   7   4   6     2200.77     2193.27    167.61 o 
   8   4   6    23958.24    25884.27    789.32 o 
   9   4   6     1012.73      937.14    125.97 o 
  10   4   6     2788.41     2659.73    157.34 o 
 -11   5   6    30985.33    30053.60   1800.64 o 
 -10   5   6      109.11      164.13    131.39 o 
  -9   5   6     1012.93     1248.18    130.20 o 
  -8   5   6     8005.52     8290.99    342.10 o 
  -7   5   6    16397.27    14520.38    946.58 o 
  -6   5   6    19781.01    18282.45    582.70 o 
  -5   5   6    35466.32    34540.58    984.66 o 
  -4   5   6    45749.98    44136.41   1003.91 o 
  -3   5   6    46911.76    45462.81    967.56 o 
  -2   5   6    10808.12    10159.24    233.06 o 
  -1   5   6     2585.81     2159.29     93.89 o 
   0   5   6       33.50      102.73     45.99 o 
   1   5   6    47874.65    47198.43   1000.98 o 
   2   5   6        1.32       -7.97     48.28 o 
   3   5   6    10824.48    10265.40    459.11 o 
   4   5   6      939.60      919.55    101.08 o 
   5   5   6      390.04      564.53     86.30 o 
   6   5   6      219.79      226.10    104.51 o 
   7   5   6    15900.10    16424.64    534.39 o 
   8   5   6     1563.67     1740.55    157.63 o 
   9   5   6     4147.62     4511.34    204.17 o 
 -10   6   6       27.66      -56.86    138.58 o 
  -9   6   6      568.33      634.04    107.32 o 
  -8   6   6    61516.29    61257.84   2117.63 o 
  -7   6   6      199.06      372.86    109.93 o 
  -6   6   6     7639.77     7254.46    669.93 o 
  -5   6   6      122.48      296.73    119.02 o 
  -4   6   6     1804.07     2296.28    168.06 o 
  -3   6   6     1272.25     1514.65    167.05 o 
  -2   6   6    68359.34    66500.84   1507.56 o 
  -1   6   6     1582.88     1730.76    126.24 o 
   0   6   6     1336.93     1417.21    144.95 o 
   1   6   6     5869.22     6023.13    217.26 o 
   2   6   6    17337.62    16491.76    503.48 o 
   3   6   6     7012.88     6655.73    249.66 o 
   4   6   6     1651.48     1576.49    164.19 o 
   5   6   6      598.98      809.60    118.84 o 
   6   6   6    24435.50    25076.04   1294.12 o 
   7   6   6       43.47       -9.61    158.32 o 
   8   6   6     2299.44     2641.46    411.94 o 
  -8   7   6     4369.87     4332.39    422.35 o 
  -7   7   6     1928.19     2054.58    160.57 o 
  -6   7   6    31904.17    32761.15   1164.53 o 
  -5   7   6    27293.29    27090.18   2755.73 o 
  -4   7   6    10088.31    11335.92    640.07 o 
  -3   7   6     4173.26     4218.52    410.43 o 
  -2   7   6     1260.32     1441.39    176.57 o 
  -1   7   6    23636.49    25065.54    750.48 o 
   0   7   6     1502.17     1682.27    129.46 o 
   1   7   6     4838.78     4616.86    190.96 o 
   2   7   6      630.49      787.57     85.90 o 
   3   7   6     3689.37     3850.67    177.17 o 
   4   7   6     3377.23     3586.41    182.43 o 
   5   7   6     2951.53     3010.12    176.17 o 
   6   7   6      254.86      275.31    157.64 o 
  -5   8   6        2.63      -24.99    129.48 o 
  -4   8   6    21147.05    22224.30   1466.62 o 
  -3   8   6     5850.00     6471.84    625.91 o 
  -2   8   6      200.84      175.64    391.30 o 
  -1   8   6      652.54      875.10    283.68 o 
   0   8   6    11552.66    12763.38    557.34 o 
   1   8   6      405.54      586.14    124.70 o 
   2   8   6     4351.73     4438.48    382.35 o 
   3   8   6      151.78      179.66    177.36 o 
 -13   0   7    13746.95    12612.64    522.64 o 
 -11   0   7     4125.37     4149.67    274.52 o 
  -9   0   7     3769.18     3865.46    231.14 o 
  -7   0   7     9361.63     8922.32    704.25 o 
  -5   0   7    86448.62    98709.01   4652.69 o 
  -3   0   7   336582.12   376470.38  18362.37 o 
  -1   0   7    26795.88    27323.83   1421.16 o 
   1   0   7    11601.94    13495.03    553.67 o 
   3   0   7      604.20      582.67    118.57 o 
   5   0   7      753.51      845.35    205.97 o 
   7   0   7      711.10      551.41    159.35 o 
   9   0   7     1371.99     1792.46    308.99 o 
  11   0   7    14135.70    14935.15    748.08 o 
 -13   1   7     6527.90     6499.58    219.14 o 
 -12   1   7      118.34      159.76     87.30 o 
 -11   1   7      805.32     1268.56    169.13 o 
 -10   1   7     1715.01     1959.29    140.19 o 
  -9   1   7     6776.41     6765.97    237.85 o 
  -8   1   7     1249.18     1490.75    107.36 o 
  -7   1   7    35665.44    37534.68   1271.60 o 
  -6   1   7    34781.91    40179.66   1358.62 o 
  -5   1   7    11715.23    13165.36    448.84 o 
  -4   1   7       64.01      -59.39     59.39 o 
  -3   1   7     3789.34     3980.58    168.04 o 
  -2   1   7    13385.59    14312.31    456.91 o 
  -1   1   7    79481.35    92167.83   2759.78 o 
   0   1   7    10223.74    12230.21    403.14 o 
   1   1   7    74434.02    80939.39   2670.66 o 
   2   1   7     1166.20     1085.87     64.01 o 
   3   1   7     9628.01     8140.34    363.43 o 
   4   1   7     3956.71     3614.12    196.54 o 
   5   1   7     4473.60     3908.33    167.50 o 
   6   1   7       76.52       78.22     78.66 o 
   7   1   7    11318.82    11055.77    366.95 o 
   8   1   7      122.22      177.08    116.00 o 
   9   1   7    17899.26    19622.99    582.71 o 
  10   1   7     1089.97     1235.69    130.28 o 
  11   1   7     3634.03     3880.68    194.88 o 
 -13   2   7      430.56      397.43    196.92 o 
 -12   2   7      381.98      436.20    100.74 o 
 -11   2   7      511.30      645.17    106.25 o 
 -10   2   7      264.99      154.83    111.01 o 
  -9   2   7     7808.03     7887.45    260.29 o 
  -8   2   7     4864.93     4867.89    157.81 o 
  -7   2   7     8890.49     8273.59    253.18 o 
  -6   2   7        2.55      144.91     95.02 o 
  -5   2   7    64544.05    66297.99   2012.42 o 
  -4   2   7    22965.00    26334.25    946.59 o 
  -3   2   7    52433.07    58712.89   2007.11 o 
  -2   2   7     5052.90     5697.03    242.86 o 
  -1   2   7    48777.14    47820.13   3324.28 o 
   0   2   7      115.22      161.60     44.00 o 
   1   2   7     8465.21     7736.45    264.84 o 
   2   2   7    10613.04    10994.05    401.35 o 
   3   2   7     2831.27     3198.83    175.58 o 
   4   2   7     1329.48     1335.59    108.33 o 
   5   2   7      608.27      646.12     77.45 o 
   6   2   7     6667.83     6233.03    210.03 o 
   7   2   7       39.76      112.30    102.94 o 
   8   2   7      771.04      845.82    158.29 o 
   9   2   7     5188.57     5570.77    235.77 o 
  10   2   7      269.07      191.91     91.95 o 
  11   2   7     8331.42     9363.59    978.24 o 
 -12   3   7     3242.53     3423.14    170.20 o 
 -11   3   7     7774.42     7604.57    264.60 o 
 -10   3   7     1623.79     1985.43    139.04 o 
  -9   3   7     6673.94     6795.94    283.12 o 
  -8   3   7    10089.11    10253.55    335.01 o 
  -7   3   7     9382.81     8192.84    246.19 o 
  -6   3   7     5041.69     4514.10    187.47 o 
  -5   3   7     4753.31     4561.60    290.40 o 
  -4   3   7     6644.88     7353.78    329.28 o 
  -3   3   7     5883.45     5524.40    379.24 o 
  -2   3   7    13001.15    14386.23    663.88 o 
  -1   3   7    16591.84    17446.16    630.12 o 
   0   3   7    20268.36    20787.82    736.73 o 
   1   3   7    45272.05    44125.52   1720.02 o 
   2   3   7       26.82        9.11     57.74 o 
   3   3   7    22507.94    20237.61    717.32 o 
   4   3   7     2725.62     2707.57    103.01 o 
   5   3   7     7016.32     6407.83    194.80 o 
   6   3   7      338.94      400.16     99.85 o 
   7   3   7    10640.28    10654.94    353.96 o 
   8   3   7     5363.48     5343.06    232.45 o 
   9   3   7     4430.78     4230.60    235.27 o 
  10   3   7     4883.96     4685.42    197.14 o 
 -12   4   7     5392.31     4912.90    378.66 o 
 -11   4   7     2887.73     2539.84    159.18 o 
 -10   4   7     3175.40     3024.16    258.01 o 
  -9   4   7     6697.77     7615.54    298.65 o 
  -8   4   7     5430.20     5304.67    254.07 o 
  -7   4   7    16215.90    14169.44    673.31 o 
  -6   4   7     2110.31     1866.84    136.99 o 
  -5   4   7    17031.05    15012.23    419.57 o 
  -4   4   7    27237.74    24184.76    799.53 o 
  -3   4   7    32816.17    31886.44   1625.30 o 
  -2   4   7    34891.79    35318.67   1239.56 o 
  -1   4   7     8291.76     7998.99    325.15 o 
   0   4   7     1252.83     1316.08    100.63 o 
   1   4   7     9119.36     8194.62    242.24 o 
   2   4   7    13212.60    13084.30    299.33 o 
   3   4   7     2818.15     2674.76    100.09 o 
   4   4   7     1656.62     1668.29     95.31 o 
   5   4   7     1161.53      979.86    147.11 o 
   6   4   7     3714.93     3490.43    277.64 o 
   7   4   7     6232.76     5641.68    261.30 o 
   8   4   7     4172.94     4210.88    222.08 o 
   9   4   7     3139.27     3807.06    240.95 o 
 -11   5   7    16441.03    16737.72   1037.42 o 
 -10   5   7     1425.14     1314.29    132.00 o 
  -9   5   7    15355.07    15606.58    506.42 o 
  -8   5   7      460.57      511.22    146.73 o 
  -7   5   7      129.53      347.36    121.03 o 
  -6   5   7    18661.31    17585.56    686.26 o 
  -5   5   7     6543.79     5441.30    369.70 o 
  -4   5   7      381.60      471.34     96.17 o 
  -3   5   7       32.58       52.98     69.41 o 
  -2   5   7     6925.85     6182.30    166.58 o 
  -1   5   7       47.93      183.81     46.62 o 
   0   5   7    22669.40    21230.63    501.70 o 
   1   5   7      355.79      598.66    163.33 o 
   2   5   7      433.90      449.00     79.65 o 
   3   5   7    30254.58    30053.37   1118.28 o 
   4   5   7      221.45      199.57     70.82 o 
   5   5   7    34952.45    33435.12    991.36 o 
   6   5   7       31.01       74.41    197.81 o 
   7   5   7     3986.46     4084.08    239.59 o 
   8   5   7     1076.86      904.05    143.19 o 
 -10   6   7      113.27      160.90    137.73 o 
  -9   6   7    16786.08    16647.50    617.73 o 
  -8   6   7      909.43      995.29    129.36 o 
  -7   6   7    20820.07    21281.79    807.55 o 
  -6   6   7     2302.34     2409.73    256.02 o 
  -5   6   7     4597.47     3709.49    364.42 o 
  -4   6   7     5576.57     5420.37    273.56 o 
  -3   6   7     1239.40     1149.31    123.81 o 
  -2   6   7     1897.00     2025.43    138.15 o 
  -1   6   7    12169.23    12800.78    408.26 o 
   0   6   7     2988.55     2861.52    155.03 o 
   1   6   7    14857.47    14208.82    446.36 o 
   2   6   7      501.29      419.83     75.61 o 
   3   6   7     6057.65     6077.16    236.59 o 
   4   6   7       45.54      186.63     81.34 o 
   5   6   7      961.97     1250.91    160.75 o 
   6   6   7       33.95      105.33    123.44 o 
   7   6   7     7127.88     7440.97    939.47 o 
  -8   7   7     1374.53     1348.33    113.32 o 
  -7   7   7      648.16      865.15    113.43 o 
  -6   7   7      177.39      252.16    104.57 o 
  -5   7   7     1669.75     1460.70    177.46 o 
  -4   7   7        4.11      262.83    167.73 o 
  -3   7   7      222.99      149.67    116.01 o 
  -2   7   7      650.52      816.31    123.68 o 
  -1   7   7      346.13      448.25    113.19 o 
   0   7   7      275.79      199.56     80.93 o 
   1   7   7     2325.27     2085.81    151.62 o 
   2   7   7     4079.82     3898.08    308.05 o 
   3   7   7    10658.20    11107.66    389.54 o 
   4   7   7      847.65      769.22    105.06 o 
   5   7   7    11700.68    12635.92    491.44 o 
  -5   8   7      398.32      458.27    231.66 o 
  -4   8   7      571.14      577.92    159.95 o 
  -3   8   7      517.48      683.19    380.35 o 
  -2   8   7      957.24     1436.87    329.38 o 
  -1   8   7      394.30      521.55    280.48 o 
   0   8   7     1191.38     1512.61    322.77 o 
   1   8   7     8964.59     9965.85    537.64 o 
   2   8   7     1864.51     1936.66    181.05 o 
   3   8   7     3071.10     3479.01    290.16 o 
 -12   0   8      549.91      405.60    291.68 o 
 -10   0   8    94136.27   101963.20   3781.50 o 
  -8   0   8     4420.75     4683.65    248.13 o 
  -6   0   8    69089.62    78921.85   3754.14 o 
  -4   0   8   195014.75   220804.30  10313.43 o 
  -2   0   8    28847.25    30716.20   1210.19 o 
   0   0   8    75094.61    80297.32   3073.49 o 
   2   0   8    51410.70    52996.50   2064.46 o 
   4   0   8   176271.33   151069.12   9961.43 o 
   6   0   8    12114.34    12099.66    465.18 o 
   8   0   8    34170.57    36460.37   1353.18 o 
  10   0   8     2234.34     2651.01    283.47 o 
 -13   1   8    10945.88    10273.83    310.01 o 
 -12   1   8     4763.48     5528.29    244.46 o 
 -11   1   8    10527.81    10919.62    352.19 o 
 -10   1   8       97.01      166.38     98.36 o 
  -9   1   8    15668.73    16119.14    486.39 o 
  -8   1   8    38517.82    39486.50    948.85 o 
  -7   1   8    41978.82    45506.73   1777.74 o 
  -6   1   8    96304.57   107709.53   3205.88 o 
  -5   1   8    32868.14    34619.76   1075.97 o 
  -4   1   8    56553.86    62834.66   1897.46 o 
  -3   1   8    68504.34    74444.34   2225.06 o 
  -2   1   8    10956.50    11573.09    440.42 o 
  -1   1   8   133207.06   155085.22   4620.63 o 
   0   1   8     3796.45     3708.40    151.64 o 
   1   1   8    76251.38    78042.34   2358.88 o 
   2   1   8    17019.34    15774.49    557.98 o 
   3   1   8    17493.31    16028.99    575.60 o 
   4   1   8    17874.13    15859.45    653.40 o 
   5   1   8    30493.40    28458.13    681.45 o 
   6   1   8       15.74        4.22     94.74 o 
   7   1   8    21123.24    20915.28    596.37 o 
   8   1   8    11050.90    11728.41    424.42 o 
   9   1   8     2839.29     3147.75    196.61 o 
  10   1   8    15859.42    17550.27    590.82 o 
 -13   2   8     2672.57     2688.01    168.65 o 
 -12   2   8    27175.98    28682.72    901.26 o 
 -11   2   8     3537.55     3742.91    217.16 o 
 -10   2   8     5147.52     5426.89    225.63 o 
  -9   2   8    11796.63    11218.34    333.58 o 
  -8   2   8   129467.15   130058.82   3217.60 o 
  -7   2   8     1496.05     1692.39     97.83 o 
  -6   2   8    18577.20    21239.29    902.07 o 
  -5   2   8     2118.17     2359.71    177.24 o 
  -4   2   8    17500.59    18052.01    676.80 o 
  -3   2   8    20756.41    23401.87    840.59 o 
  -2   2   8   133052.94   138676.69   5507.50 o 
  -1   2   8      157.22      267.18     58.28 o 
   0   2   8    22150.87    22837.67    879.98 o 
   1   2   8     6522.52     6456.93    234.36 o 
   2   2   8   102558.48   100218.79   3318.69 o 
   3   2   8       71.40      120.66     59.50 o 
   4   2   8     4015.07     4045.88    156.87 o 
   5   2   8     1019.86     1080.36     86.08 o 
   6   2   8    95868.24    95152.11   2331.19 o 
   7   2   8    10388.53    10805.95    360.06 o 
   8   2   8     3865.62     4332.43    213.39 o 
   9   2   8      751.15      777.92    123.62 o 
  10   2   8    10793.24    12061.52    598.82 o 
 -12   3   8      262.61      230.43    165.74 o 
 -11   3   8    46452.46    43830.52   1401.76 o 
 -10   3   8     2891.82     2631.13    162.81 o 
  -9   3   8    15222.89    14849.56    483.31 o 
  -8   3   8    18010.93    17801.00    508.93 o 
  -7   3   8     1174.75     1394.84    112.75 o 
  -6   3   8    19816.75    18275.32    485.73 o 
  -5   3   8   108695.23   107382.54   4746.38 o 
  -4   3   8    34275.66    34372.80   1248.13 o 
  -3   3   8    59993.76    56757.87   3675.54 o 
  -2   3   8    22961.18    22243.75   1480.79 o 
  -1   3   8    19258.54    18611.27    678.55 o 
   0   3   8    10244.86    10100.85    389.51 o 
   1   3   8    48271.65    46857.50   1828.44 o 
   2   3   8    14010.69    12018.37    519.34 o 
   3   3   8    81593.50    74121.98   1522.82 o 
   4   3   8      571.91      680.58     69.27 o 
   5   3   8     2150.25     2350.18    237.32 o 
   6   3   8       15.75      201.32     98.70 o 
   7   3   8     8413.61     8683.34    326.22 o 
   8   3   8     6153.38     6491.68    254.54 o 
   9   3   8    22866.82    26140.37    775.08 o 
  10   3   8     4470.30     4507.18    264.88 o 
 -12   4   8      533.00      666.76    138.58 o 
 -11   4   8     3882.85     3808.67    464.16 o 
 -10   4   8    30635.92    32148.89   1407.33 o 
  -9   4   8    13849.97    13740.45    459.10 o 
  -8   4   8     8966.51     8906.45    342.81 o 
  -7   4   8     3200.60     3016.23    197.89 o 
  -6   4   8    51517.12    45731.01   1440.32 o 
  -5   4   8    12048.62    11243.94    360.50 o 
  -4   4   8    20407.12    17813.65    553.48 o 
  -3   4   8     9652.89     9250.87    352.67 o 
  -2   4   8    16861.11    17294.53    445.54 o 
  -1   4   8      598.62      587.06     55.74 o 
   0   4   8    76694.33    72558.72   1585.62 o 
   1   4   8     2958.45     2727.66    100.54 o 
   2   4   8      152.38      165.96     45.39 o 
   3   4   8     1587.78     1695.42     90.40 o 
   4   4   8    83803.73    80663.39   1826.98 o 
   5   4   8    14795.72    14272.77    540.45 o 
   6   4   8      927.80     1081.00    131.80 o 
   7   4   8     7422.97     7573.79    344.25 o 
   8   4   8    14205.34    16574.82    524.60 o 
   9   4   8       63.66       52.98     94.71 o 
 -11   5   8     4128.70     3654.35    310.43 o 
 -10   5   8     2925.63     2858.08    256.39 o 
  -9   5   8     7662.37     7619.44    285.52 o 
  -8   5   8      557.49      587.51    145.00 o 
  -7   5   8    49281.74    47308.76   1706.64 o 
  -6   5   8     4876.81     4606.29    260.64 o 
  -5   5   8     1015.12     1098.35    154.28 o 
  -4   5   8    18385.71    16380.66    900.35 o 
  -3   5   8    31995.76    29243.14    851.75 o 
  -2   5   8    40416.46    39902.32    812.87 o 
  -1   5   8    40507.66    37145.63    841.54 o 
   0   5   8    23395.88    22952.48    536.97 o 
   1   5   8    26021.73    25349.56    717.28 o 
   2   5   8       40.10      104.75     63.23 o 
   3   5   8     1385.92     1387.97    116.90 o 
   4   5   8      143.77      208.26     71.63 o 
   5   5   8    20949.97    19811.32    779.06 o 
   6   5   8     1447.71     1303.27    138.12 o 
   7   5   8    13951.36    13782.47    501.29 o 
   8   5   8       12.66     -102.12    114.99 o 
 -10   6   8     3860.02     2969.05    265.36 o 
  -9   6   8     2962.34     3001.68    184.41 o 
  -8   6   8    10439.94    11194.63    385.34 o 
  -7   6   8     3238.82     2989.55    186.26 o 
  -6   6   8     5638.83     5609.90    277.77 o 
  -5   6   8      264.68      290.16    131.26 o 
  -4   6   8    48054.12    45916.97   2059.79 o 
  -3   6   8     1857.04     1801.85    155.09 o 
  -2   6   8    10945.75    11578.30    351.05 o 
  -1   6   8     3916.88     3757.67    183.29 o 
   0   6   8      290.82      276.09     78.45 o 
   1   6   8       34.01      -65.07     65.07 o 
   2   6   8    76884.15    79689.21   2393.00 o 
   3   6   8      241.42      270.37    136.22 o 
   4   6   8     1115.68     1321.62    194.73 o 
   5   6   8      899.13     1000.10    126.31 o 
   6   6   8     7476.98     8581.85    771.85 o 
   7   6   8     6118.96     6272.48    347.96 o 
  -8   7   8      188.34      231.91     75.07 o 
  -7   7   8     2165.12     2187.19    152.26 o 
  -6   7   8      114.71       92.32    103.44 o 
  -5   7   8    17818.31    18297.35   1166.44 o 
  -4   7   8     1996.64     2226.75    312.98 o 
  -3   7   8     2731.27     3196.23    188.53 o 
  -2   7   8    21677.66    25813.85    856.88 o 
  -1   7   8    23328.97    26744.22    773.40 o 
   0   7   8    15258.40    16872.02    659.83 o 
   1   7   8     3017.16     2819.01    159.88 o 
   2   7   8      844.44      909.22    142.44 o 
   3   7   8     7282.96     7842.81    304.58 o 
   4   7   8     5851.31     5937.37    236.20 o 
   5   7   8     6144.08     6307.54    953.81 o 
  -3   8   8      616.43     1095.74    275.78 o 
  -2   8   8     5448.31     3167.86    516.81 o 
  -1   8   8       33.80       12.53    271.44 o 
   0   8   8    21893.20    26804.14   2351.99 o 
   1   8   8     5601.00     5781.42    317.51 o 
   2   8   8      414.92      312.75    126.81 o 
 -13   0   9     4020.54     3929.47    272.94 o 
 -11   0   9     4299.94     3637.60    250.36 o 
  -9   0   9    30659.98    32799.47   1285.18 o 
  -7   0   9    11902.62    13977.31    665.19 o 
  -5   0   9    14711.96    15582.10    832.68 o 
  -3   0   9     9555.88     8500.30    388.21 o 
  -1   0   9    46562.89    48257.57   1942.29 o 
   1   0   9    81303.43    81238.66   3967.84 o 
   3   0   9     5813.60     4909.53    422.04 o 
   5   0   9      198.42      258.84    103.10 o 
   7   0   9    14129.06    14069.70    598.43 o 
   9   0   9      307.41      416.24    199.74 o 
 -13   1   9    28637.73    27379.98    739.53 o 
 -12   1   9     2614.55     2364.60    139.00 o 
 -11   1   9    45498.37    47639.25   1280.10 o 
 -10   1   9      630.57      898.45    201.35 o 
  -9   1   9     9987.54    10229.17    310.51 o 
  -8   1   9       60.22      100.36     75.35 o 
  -7   1   9      136.20      237.04     73.55 o 
  -6   1   9      118.20      109.40     80.52 o 
  -5   1   9       45.63      201.91     75.25 o 
  -4   1   9       63.61       -9.86     77.27 o 
  -3   1   9     5047.53     4948.41    269.69 o 
  -2   1   9       85.44      146.90     70.80 o 
  -1   1   9     2924.90     3734.40    410.19 o 
   0   1   9      352.10      346.02     50.55 o 
   1   1   9    21513.53    21601.89    699.09 o 
   2   1   9     2623.26     2852.43    143.42 o 
   3   1   9    75151.29    71291.05   2393.34 o 
   4   1   9     5304.63     5275.36    175.58 o 
   5   1   9    48467.67    44229.76   1093.47 o 
   6   1   9      233.37      314.18    105.36 o 
   7   1   9     5031.71     5697.46    267.03 o 
   8   1   9       54.47      117.26    116.97 o 
   9   1   9       51.28      211.27    112.90 o 
  10   1   9      280.54      350.62     98.53 o 
 -13   2   9     3973.77     3742.12    202.57 o 
 -12   2   9      133.70       63.59     94.78 o 
 -11   2   9     5821.53     5240.07    236.83 o 
 -10   2   9     6542.50     6190.45    388.24 o 
  -9   2   9    22995.03    22613.72    669.23 o 
  -8   2   9    12856.35    12414.22    340.68 o 
  -7   2   9    33365.72    34022.53    741.41 o 
  -6   2   9     1617.23     1798.75    218.84 o 
  -5   2   9     1517.60     1170.31    138.95 o 
  -4   2   9     5516.26     5913.54    408.97 o 
  -3   2   9    15440.24    15597.84    588.02 o 
  -2   2   9     1124.53     1272.89    104.85 o 
  -1   2   9    94305.28    93311.21   5966.86 o 
   0   2   9     9785.05    10226.43    544.79 o 
   1   2   9    36341.50    36437.05   1271.19 o 
   2   2   9    20460.37    20449.54    721.45 o 
   3   2   9    11771.17    10672.20    312.36 o 
   4   2   9      956.12      932.06     73.22 o 
   5   2   9     5039.25     4958.45    178.24 o 
   6   2   9     8583.92     8073.92    283.87 o 
   7   2   9     3081.64     2950.87    177.73 o 
   8   2   9      716.02      887.50    122.15 o 
   9   2   9     5405.17     5834.03    262.33 o 
  10   2   9      254.71      251.37     88.74 o 
 -12   3   9    10159.06     9884.58    422.45 o 
 -11   3   9    10178.46     9604.57    431.32 o 
 -10   3   9    11329.73    10457.95    355.26 o 
  -9   3   9    14380.74    14289.14    418.24 o 
  -8   3   9    11197.74    10217.65    325.84 o 
  -7   3   9     5856.17     5182.22    217.93 o 
  -6   3   9    14045.04    12910.74    322.06 o 
  -5   3   9     4966.02     4280.84    194.16 o 
  -4   3   9     2705.48     3189.43    205.58 o 
  -3   3   9      133.83      148.97     77.07 o 
  -2   3   9    27008.85    25423.91   2702.04 o 
  -1   3   9     5559.40     5414.44    507.46 o 
   0   3   9     3084.79     3559.42    241.54 o 
   1   3   9     6005.87     5408.55    270.61 o 
   2   3   9    34727.91    33166.52    692.91 o 
   3   3   9    19382.49    17813.60    407.15 o 
   4   3   9     5667.80     4909.86    169.28 o 
   5   3   9    13619.54    12810.25    535.88 o 
   6   3   9     3127.88     3137.88    174.19 o 
   7   3   9     9207.73     9061.71    344.87 o 
   8   3   9     1831.90     2050.36    152.48 o 
   9   3   9     3758.49     4399.05    235.37 o 
 -12   4   9       23.89      -78.34    109.93 o 
 -11   4   9      763.62      942.41    179.01 o 
 -10   4   9     6906.03     6282.48    402.91 o 
  -9   4   9     1465.90     1480.82    128.53 o 
  -8   4   9     4242.91     3768.35    201.89 o 
  -7   4   9     9062.13     8257.69    331.88 o 
  -6   4   9      128.67      103.67    117.36 o 
  -5   4   9    36985.90    34616.60    809.10 o 
  -4   4   9     4029.75     4186.66    206.35 o 
  -3   4   9    42721.50    39157.14   1266.77 o 
  -2   4   9      459.75      441.26     60.61 o 
  -1   4   9     3369.48     3172.19    108.37 o 
   0   4   9    14835.29    14065.00    320.83 o 
   1   4   9    13041.67    12183.26    282.94 o 
   2   4   9     6989.70     6786.25    202.69 o 
   3   4   9     1325.61     1257.95     88.28 o 
   4   4   9      270.65      427.99     81.45 o 
   5   4   9      873.61      692.96     99.73 o 
   6   4   9     4695.63     4576.25    263.68 o 
   7   4   9      448.15      417.03    110.02 o 
   8   4   9     1087.10     1393.66    127.33 o 
   9   4   9      608.60      727.82    267.04 o 
 -10   5   9      754.63      817.87     99.55 o 
  -9   5   9     7436.95     7984.26    287.85 o 
  -8   5   9       72.74      155.72     92.90 o 
  -7   5   9    16577.70    16435.25    592.16 o 
  -6   5   9      255.88      248.97    121.18 o 
  -5   5   9     2143.86     2149.95    222.55 o 
  -4   5   9      279.25      337.80    124.91 o 
  -3   5   9     1567.29     1357.83    122.07 o 
  -2   5   9     5871.01     6088.37    220.78 o 
  -1   5   9     6057.59     5538.39    216.29 o 
   0   5   9      110.04      142.38     69.29 o 
   1   5   9    11443.67    11234.72    361.90 o 
   2   5   9     1817.05     1833.59    110.56 o 
   3   5   9     3564.78     3602.13    148.13 o 
   4   5   9    15335.13    15357.99    406.07 o 
   5   5   9     5207.46     4960.35    212.71 o 
   6   5   9      803.10     1022.99    236.75 o 
   7   5   9     7303.65     7671.73    591.23 o 
   8   5   9      157.65      512.36    179.37 o 
  -9   6   9     1196.84     1278.55     96.38 o 
  -8   6   9     3290.75     3129.46    163.24 o 
  -7   6   9     5351.28     5433.20    240.78 o 
  -6   6   9      406.53      558.19    123.18 o 
  -5   6   9    27678.56    27333.58   1233.66 o 
  -4   6   9       55.50      214.35    120.75 o 
  -3   6   9    16517.62    17132.88    506.39 o 
  -2   6   9     1845.39     1909.14    132.45 o 
  -1   6   9    10955.49    11511.64    381.53 o 
   0   6   9     6164.73     6444.40    250.90 o 
   1   6   9     1681.26     1594.68    119.39 o 
   2   6   9     6590.81     7156.92    273.20 o 
   3   6   9      950.81      965.29    156.80 o 
   4   6   9        4.56       53.15     91.87 o 
   5   6   9     2333.39     2150.84    200.26 o 
   6   6   9     2360.32     2852.02    491.84 o 
  -7   7   9    18227.90    18398.80   1074.52 o 
  -6   7   9       21.48       37.30     90.23 o 
  -5   7   9     4100.87     4271.49    327.53 o 
  -4   7   9      740.80      683.43    206.62 o 
  -3   7   9     3974.95     4417.14    242.49 o 
  -2   7   9      700.17      953.66    120.80 o 
  -1   7   9    16928.87    18868.91    793.75 o 
   0   7   9       47.46       75.48     80.64 o 
   1   7   9     2036.53     2248.02    144.91 o 
   2   7   9     3745.82     4453.65    278.87 o 
   3   7   9      778.46      892.90    122.99 o 
   4   7   9      337.87      589.89    133.08 o 
  -2   8   9     2229.66     3026.48   1254.97 o 
  -1   8   9        2.49       69.23    278.24 o 
   0   8   9        7.28      153.59    256.00 o 
   1   8   9      134.73      606.11    247.25 o 
 -12   0  10     1011.26     1005.00    154.79 o 
 -10   0  10    12792.91    12624.15    668.87 o 
  -8   0  10    13865.02    13970.36    509.10 o 
  -6   0  10   205213.39   232713.56  10838.50 o 
  -4   0  10      158.45      230.11    184.28 o 
  -2   0  10    35392.25    35623.07   1409.25 o 
   0   0  10   169860.20   173784.88   8352.97 o 
   2   0  10     4329.69     4089.27    503.34 o 
   4   0  10    66523.21    63536.36   1970.76 o 
   6   0  10    16855.19    17181.38    695.69 o 
   8   0  10    31214.77    34745.39   1721.24 o 
  10   0  10      575.54      471.51    299.69 o 
 -13   1  10      597.47      781.68    114.78 o 
 -12   1  10     4293.31     3932.49    171.65 o 
 -11   1  10    21773.55    22170.21    630.55 o 
 -10   1  10     1013.13      994.04    115.02 o 
  -9   1  10    29719.23    30475.56    771.97 o 
  -8   1  10      252.87      214.67     84.13 o 
  -7   1  10     7300.77     7115.47    238.68 o 
  -6   1  10    11353.75    12465.06    583.32 o 
  -5   1  10    39447.05    41662.30   1714.68 o 
  -4   1  10    60833.40    64261.88   2208.24 o 
  -3   1  10    92739.69    98378.59   3334.87 o 
  -2   1  10   104010.03   108034.98   3781.77 o 
  -1   1  10    27833.10    29215.12   1032.11 o 
   0   1  10    52411.23    55365.28   2182.62 o 
   1   1  10    47035.53    45846.95   1413.65 o 
   2   1  10      445.06      497.90    133.76 o 
   3   1  10    39347.44    36958.76   1141.53 o 
   4   1  10      220.17      398.26     73.66 o 
   5   1  10     9263.77     8779.79    577.32 o 
   6   1  10      105.30      145.16    116.78 o 
   7   1  10    10733.91    11511.97    413.00 o 
   8   1  10      771.94      965.72    136.58 o 
   9   1  10    21717.13    23221.60    794.65 o 
  10   1  10      419.35      376.36    125.23 o 
 -13   2  10      970.62     1080.24    115.44 o 
 -12   2  10    24361.28    24890.33    796.26 o 
 -11   2  10     2928.28     3373.77    196.75 o 
 -10   2  10      175.91      200.62     96.30 o 
  -9   2  10      662.70      850.42    114.51 o 
  -8   2  10    62821.52    66116.73   1645.17 o 
  -7   2  10     2667.66     2916.50    131.28 o 
  -6   2  10     2197.65     2674.11    169.19 o 
  -5   2  10    10162.40    10402.87    447.34 o 
  -4   2  10    96739.75    96355.64   3283.37 o 
  -3   2  10     2757.53     3056.41    242.44 o 
  -2   2  10    65589.76    71701.85   2443.86 o 
  -1   2  10     9412.44    10468.60    424.18 o 
   0   2  10      944.55     1206.53    222.02 o 
   1   2  10     5195.92     5463.16    368.08 o 
   2   2  10   101904.26    98080.20   2690.93 o 
   3   2  10     1137.01     1143.91     90.52 o 
   4   2  10     4685.21     4438.50    150.52 o 
   5   2  10     1453.21     1831.77    133.08 o 
   6   2  10    47595.92    47513.86   1214.27 o 
   7   2  10      561.12      504.18    110.11 o 
   8   2  10      129.72      228.29    108.99 o 
   9   2  10     1404.56     1493.46    131.00 o 
 -12   3  10       39.79      191.21    177.54 o 
 -11   3  10     1770.14     1704.64    164.78 o 
 -10   3  10      509.21      553.60    114.35 o 
  -9   3  10     8946.38     8391.97    275.53 o 
  -8   3  10     5013.23     4905.46    183.75 o 
  -7   3  10    40840.61    40900.69   1070.05 o 
  -6   3  10     9344.61     9247.26    252.06 o 
  -5   3  10    26382.17    24523.22    551.39 o 
  -4   3  10    21277.21    20046.87    471.30 o 
  -3   3  10     1674.05     1751.86    117.49 o 
  -2   3  10    50509.28    48806.29   3224.27 o 
  -1   3  10   106517.88   102319.30   6413.47 o 
   0   3  10    21984.64    21131.39    471.65 o 
   1   3  10    38520.41    37074.39    773.96 o 
   2   3  10    10258.59     9651.41    280.51 o 
   3   3  10     3757.11     3277.67    135.37 o 
   4   3  10       83.53       85.05     86.31 o 
   5   3  10    20057.98    19167.80    592.51 o 
   6   3  10       14.43       88.66     92.96 o 
   7   3  10    27432.28    28149.92   1207.78 o 
   8   3  10       47.82      -55.65     98.60 o 
   9   3  10     4383.19     4403.29    602.66 o 
 -11   4  10      991.75     1066.08    132.31 o 
 -10   4  10    33506.83    33537.87   1126.73 o 
  -9   4  10     2903.54     2988.39    168.13 o 
  -8   4  10       13.41      -11.81     93.65 o 
  -7   4  10     1759.20     1707.68    149.52 o 
  -6   4  10    46520.45    44208.18   1234.24 o 
  -5   4  10    18915.85    17722.13    697.31 o 
  -4   4  10    14164.46    14635.91    462.83 o 
  -3   4  10     5412.96     5448.35    180.34 o 
  -2   4  10    19141.08    18292.79    391.77 o 
  -1   4  10     1846.38     1754.45     98.21 o 
   0   4  10    38390.04    35863.68    749.76 o 
   1   4  10    24376.85    22634.58    491.68 o 
   2   4  10     4432.43     4117.53    186.48 o 
   3   4  10     1720.25     1606.85    105.60 o 
   4   4  10    69944.44    67622.55   1670.86 o 
   5   4  10     1648.75     1602.57    171.50 o 
   6   4  10      223.34      397.05    108.04 o 
   7   4  10      712.59      811.26    126.37 o 
   8   4  10    23401.81    24727.45   1308.43 o 
 -10   5  10      627.67      700.20     86.73 o 
  -9   5  10    13469.99    14034.16    443.90 o 
  -8   5  10    13366.45    12787.62    426.02 o 
  -7   5  10     1356.34     1290.54    134.05 o 
  -6   5  10    19710.54    20304.20    787.77 o 
  -5   5  10     3565.09     3169.15    206.05 o 
  -4   5  10    12268.57    11035.97    472.55 o 
  -3   5  10    64366.66    63466.94   1669.41 o 
  -2   5  10     1315.94     1497.00    118.77 o 
  -1   5  10      936.72     1043.85    208.74 o 
   0   5  10     8044.69     8024.59    494.46 o 
   1   5  10    23799.88    23723.04    685.37 o 
   2   5  10     8702.43     8667.47    267.54 o 
   3   5  10    22457.34    23066.56    600.85 o 
   4   5  10     5638.29     5535.66    215.43 o 
   5   5  10     8643.09     8392.95    371.90 o 
   6   5  10       21.38      184.81    146.25 o 
   7   5  10     5687.30     5664.33    265.95 o 
  -9   6  10      266.52      236.62     68.58 o 
  -8   6  10    31926.26    33355.75    973.59 o 
  -7   6  10     1578.91     1580.00    126.88 o 
  -6   6  10    10945.23    10171.68    396.91 o 
  -5   6  10     2226.52     2035.10    171.07 o 
  -4   6  10     1937.73     1741.28    164.54 o 
  -3   6  10       75.31       38.37    102.00 o 
  -2   6  10     9531.73     9922.57    499.02 o 
  -1   6  10     2092.07     2317.37    152.14 o 
   0   6  10    16065.02    17615.81    688.02 o 
   1   6  10     2028.44     1955.82    135.44 o 
   2   6  10    16886.18    18080.49    552.58 o 
   3   6  10     1818.30     1753.34    188.54 o 
   4   6  10      203.53      494.40    126.03 o 
   5   6  10       22.17       23.67    127.69 o 
   6   6  10    45514.11    53861.44   4697.03 o 
  -7   7  10      827.84      736.49     92.63 o 
  -6   7  10    11101.65    11708.14    391.57 o 
  -5   7  10     9423.38     9314.95    704.13 o 
  -4   7  10     2018.90     2263.57    186.84 o 
  -3   7  10      933.56     1056.31    188.24 o 
  -2   7  10       95.00      223.86    107.70 o 
  -1   7  10    23154.60    26097.06   1016.35 o 
   0   7  10     2049.29     2595.12    235.71 o 
   1   7  10     4379.49     4310.27    607.03 o 
   2   7  10    13143.46    14776.14   1228.92 o 
   3   7  10    11728.79    13757.13   1557.93 o 
 -13   0  11     1496.54     1498.85    144.00 o 
 -11   0  11    18157.88    17949.72    738.47 o 
  -9   0  11      110.69      248.80    116.47 o 
  -7   0  11    16637.51    16963.90    508.72 o 
  -5   0  11   197576.08   216097.39  10123.45 o 
  -3   0  11    32270.18    33870.95   2586.60 o 
  -1   0  11      464.70      370.20    116.14 o 
   1   0  11    10092.06    10012.68    616.99 o 
   3   0  11    11779.14    11195.67    447.09 o 
   5   0  11    29564.12    29638.13   1114.23 o 
   7   0  11      119.52        3.47    196.09 o 
   9   0  11     3096.76     3289.55    293.37 o 
 -13   1  11      443.29      485.58    111.61 o 
 -12   1  11      155.54      151.60     83.47 o 
 -11   1  11    11403.63    11107.99    349.54 o 
 -10   1  11        0.02      207.66     96.56 o 
  -9   1  11    40815.36    42857.95   1202.69 o 
  -8   1  11    30028.85    30795.11    739.26 o 
  -7   1  11    50961.52    52951.65   1108.70 o 
  -6   1  11     1107.11     1015.25     84.56 o 
  -5   1  11    13751.24    13337.86    626.30 o 
  -4   1  11     2147.89     2288.19    193.49 o 
  -3   1  11     6400.74     8127.39    378.84 o 
  -2   1  11    11503.42    12844.16    453.02 o 
  -1   1  11    10863.47    11480.50    472.14 o 
   0   1  11     1390.35     1244.31    114.55 o 
   1   1  11     2752.09     2604.64    222.83 o 
   2   1  11     9983.37    10228.33    337.50 o 
   3   1  11      438.46      409.25     83.02 o 
   4   1  11     4632.94     4181.36    273.10 o 
   5   1  11     8072.97     8636.70    420.61 o 
   6   1  11       55.32      -72.52     98.65 o 
   7   1  11    28703.93    31454.27    942.00 o 
   8   1  11     3756.66     3720.55    208.99 o 
   9   1  11    12554.01    14012.59    606.31 o 
 -13   2  11     1375.16     1408.39    125.94 o 
 -12   2  11      527.34      683.58    158.24 o 
 -11   2  11     1098.17     1340.04    182.63 o 
 -10   2  11     5239.65     5149.40    228.95 o 
  -9   2  11      853.90     1265.95    253.56 o 
  -8   2  11      284.18      200.99     85.11 o 
  -7   2  11    29937.51    30692.62    667.97 o 
  -6   2  11     9844.44    10232.35    282.69 o 
  -5   2  11    16619.43    15777.71    359.19 o 
  -4   2  11     5503.35     6445.35    311.25 o 
  -3   2  11    57610.46    60569.07   2087.26 o 
  -2   2  11      878.47      898.43    121.96 o 
  -1   2  11    25611.76    24063.04    882.49 o 
   0   2  11     4102.27     4053.43    350.85 o 
   1   2  11     2729.01     2563.82    122.53 o 
   2   2  11     1081.68     1222.37     82.92 o 
   3   2  11    12336.13    11872.85    346.09 o 
   4   2  11     4447.64     4170.04    266.90 o 
   5   2  11     1609.08     1876.49    144.45 o 
   6   2  11     3591.92     3572.75    261.66 o 
   7   2  11     1967.82     2228.53    169.30 o 
   8   2  11       10.49     -104.05    104.05 o 
   9   2  11     4011.17     3747.51    244.09 o 
 -12   3  11     4092.26     3443.09    197.70 o 
 -11   3  11     8115.49     7660.88    303.64 o 
 -10   3  11     5042.95     4666.75    231.68 o 
  -9   3  11    31746.60    31813.39    821.07 o 
  -8   3  11     4632.76     4772.52    199.17 o 
  -7   3  11    20333.10    21206.42    546.54 o 
  -6   3  11    10335.98    10164.91    267.34 o 
  -5   3  11     2281.38     2347.19    116.89 o 
  -4   3  11     1930.62     2166.83    108.52 o 
  -3   3  11      246.26      238.91     62.02 o 
  -2   3  11     7160.85     7020.10    340.81 o 
  -1   3  11     5795.37     5401.19    198.75 o 
   0   3  11     2386.85     2109.76     94.69 o 
   1   3  11     1384.61     1497.59     79.43 o 
   2   3  11     1200.95     1101.40     91.13 o 
   3   3  11     6452.80     5891.00    228.96 o 
   4   3  11     5897.98     5564.07    242.44 o 
   5   3  11    15347.79    15596.71    499.10 o 
   6   3  11     4884.72     4990.87    261.31 o 
   7   3  11     9827.73    10055.72    622.87 o 
   8   3  11     2843.56     2885.40    175.18 o 
 -11   4  11       50.07      -29.79     95.50 o 
 -10   4  11     4100.77     4065.93    180.02 o 
  -9   4  11     1989.10     1824.65    133.04 o 
  -8   4  11       11.51      149.15     89.26 o 
  -7   4  11     1861.52     1712.25    144.81 o 
  -6   4  11    17686.31    17263.35    531.38 o 
  -5   4  11    29033.57    27262.97   1445.80 o 
  -4   4  11    26340.73    26675.46    810.10 o 
  -3   4  11    10150.16     9140.96    276.36 o 
  -2   4  11      191.64      306.99     91.73 o 
  -1   4  11    16492.66    15525.64    368.09 o 
   0   4  11     2596.85     2533.98    126.95 o 
   1   4  11    20292.87    20088.06    588.32 o 
   2   4  11      473.47      433.95     70.46 o 
   3   4  11     4263.18     4372.68    454.58 o 
   4   4  11     8994.09     8462.22    405.00 o 
   5   4  11     2151.45     1957.84    204.59 o 
   6   4  11     8195.12     7726.92    508.94 o 
   7   4  11     1658.36     1674.56    154.58 o 
 -10   5  11     1445.76     1452.29     98.86 o 
  -9   5  11      521.12      619.69     84.81 o 
  -8   5  11    20137.71    19781.79    611.28 o 
  -7   5  11      433.49      626.46    104.46 o 
  -6   5  11     4202.85     4434.78    216.65 o 
  -5   5  11     6524.19     6698.85    283.14 o 
  -4   5  11     1488.20     1663.60    147.94 o 
  -3   5  11     5743.48     5546.77    226.87 o 
  -2   5  11    10500.85    10688.16    349.43 o 
  -1   5  11     1147.40     1286.93    113.70 o 
   0   5  11      491.83      546.13     96.94 o 
   1   5  11    12000.06    11437.40    577.94 o 
   2   5  11     3128.79     2827.99    183.23 o 
   3   5  11    19096.32    19476.31    939.59 o 
   4   5  11     1005.03     1313.09    194.53 o 
   5   5  11     5271.39     5417.54    271.58 o 
   6   5  11      626.70      887.47    119.58 o 
  -9   6  11     6213.56     5324.35    189.13 o 
  -8   6  11      465.62      533.02     78.21 o 
  -7   6  11     1079.40     1207.29    108.75 o 
  -6   6  11     3151.89     3067.21    245.43 o 
  -5   6  11      958.59      971.75    177.25 o 
  -4   6  11     2676.48     2387.02    296.03 o 
  -3   6  11     7977.73     7649.13    443.11 o 
  -2   6  11     2801.60     2944.73    181.69 o 
  -1   6  11    26843.85    28321.67   1331.72 o 
   0   6  11      279.48      291.62     99.04 o 
   1   6  11    17085.17    18517.47    912.72 o 
   2   6  11      724.00      981.89    156.55 o 
   3   6  11     1264.33     1299.32    209.35 o 
   4   6  11      441.80      813.78    197.04 o 
   5   6  11     2947.51     2580.72    421.83 o 
  -7   7  11      125.59      136.20     98.56 o 
  -6   7  11      980.00     1100.53    100.62 o 
  -5   7  11     1096.52     1212.92    128.72 o 
  -4   7  11      262.81      259.59    126.11 o 
  -3   7  11     6624.74     6612.37    489.26 o 
  -2   7  11      264.96      247.87    112.35 o 
  -1   7  11      674.80      902.16    115.32 o 
   0   7  11      438.76      586.54    247.73 o 
   1   7  11     3409.01     3396.02    544.33 o 
   2   7  11     1075.03     1144.58    172.04 o 
   3   7  11    10811.29    12672.70    734.15 o 
 -12   0  12     2110.94     2013.74    179.33 o 
 -10   0  12   115254.77   122993.49   4528.30 o 
  -8   0  12      562.68      774.53    188.22 o 
  -6   0  12    40509.49    41886.54   1298.31 o 
  -4   0  12    23683.51    26111.15   2040.72 o 
  -2   0  12    43336.23    43814.68   3312.75 o 
   0   0  12     6266.29     6532.16    441.43 o 
   2   0  12     2187.56     2522.03    182.06 o 
   4   0  12   119319.53   121259.09   4194.02 o 
   6   0  12      779.84      741.47    325.17 o 
   8   0  12    27696.56    30734.28   1508.83 o 
 -13   1  12    16017.81    14115.56    460.86 o 
 -12   1  12     9820.14     9860.91    354.19 o 
 -11   1  12    22125.20    22795.70    746.25 o 
 -10   1  12     2400.88     2277.54    150.89 o 
  -9   1  12    17526.27    17239.17    480.74 o 
  -8   1  12    27183.94    26726.67    650.83 o 
  -7   1  12    37869.16    39546.82    842.83 o 
  -6   1  12    14695.94    13870.66    299.04 o 
  -5   1  12    14059.78    13672.36    329.97 o 
  -4   1  12     9736.18     8994.40    304.69 o 
  -3   1  12    13355.92    13489.91    630.93 o 
  -2   1  12     3013.92     2588.75    168.62 o 
  -1   1  12    16504.72    17291.74    798.71 o 
   0   1  12    35656.88    34628.59   1175.99 o 
   1   1  12    39259.64    36981.89   1056.01 o 
   2   1  12    57011.97    56884.36   1951.78 o 
   3   1  12    10577.44     9415.43    336.78 o 
   4   1  12    11070.46    11091.23    392.76 o 
   5   1  12    10513.64     9893.60    364.35 o 
   6   1  12      200.21      195.08    103.30 o 
   7   1  12    18453.52    18940.78    728.16 o 
   8   1  12     5004.28     5181.80    350.63 o 
 -12   2  12    66051.14    64021.61   2418.89 o 
 -11   2  12     9461.25     9345.97    312.15 o 
 -10   2  12     8980.22     8413.48    295.29 o 
  -9   2  12     1838.23     1927.64    128.36 o 
  -8   2  12    68499.95    70293.57   1614.42 o 
  -7   2  12      603.92      725.46     93.52 o 
  -6   2  12    22884.61    22445.74    464.41 o 
  -5   2  12    11003.81    10393.04    274.94 o 
  -4   2  12    35998.88    34741.68    709.14 o 
  -3   2  12      716.26      889.43     86.21 o 
  -2   2  12     1662.33     2266.52    120.50 o 
  -1   2  12     8693.37     8546.36    233.75 o 
   0   2  12    26322.60    25806.79    573.72 o 
   1   2  12     3961.95     3781.65    157.31 o 
   2   2  12    36657.96    33557.10    964.14 o 
   3   2  12     1348.95     1339.53    334.54 o 
   4   2  12      556.29      658.80    134.41 o 
   5   2  12     8218.98     8508.94    324.03 o 
   6   2  12    68883.13    73775.45   3200.61 o 
   7   2  12      421.43      505.23    147.36 o 
   8   2  12      997.92     1172.84    131.48 o 
 -12   3  12     1637.94     1153.67    158.37 o 
 -11   3  12    19466.26    18257.76    969.57 o 
 -10   3  12      800.03      845.50    105.39 o 
  -9   3  12    52984.95    52372.18   1477.72 o 
  -8   3  12     1951.82     1944.60    143.90 o 
  -7   3  12      106.52      226.82     87.97 o 
  -6   3  12    20365.90    19695.60    523.78 o 
  -5   3  12    11261.87    10200.89    263.78 o 
  -4   3  12    10544.85    10212.38    249.33 o 
  -3   3  12    53126.61    54034.88   1014.39 o 
  -2   3  12    30141.73    28539.79    736.36 o 
  -1   3  12    16788.70    16076.28    613.26 o 
   0   3  12    24294.51    22416.34    505.19 o 
   1   3  12      891.46      793.32     75.87 o 
   2   3  12    11778.70    11546.54    368.84 o 
   3   3  12    57413.56    53488.81   1428.03 o 
   4   3  12     6194.71     6048.42    259.24 o 
   5   3  12     6719.17     6301.24    430.67 o 
   6   3  12       52.08       46.34     89.03 o 
   7   3  12      499.83      523.89    124.42 o 
   8   3  12      312.83      393.64    139.73 o 
 -11   4  12     9458.41     9079.26    406.74 o 
 -10   4  12    25350.24    25555.99    866.08 o 
  -9   4  12     9225.09     9270.83    321.28 o 
  -8   4  12      140.54       40.51     88.43 o 
  -7   4  12     2747.20     2447.89    149.82 o 
  -6   4  12    66139.66    69196.17   1815.07 o 
  -5   4  12      513.82      694.86    112.46 o 
  -4   4  12     2624.04     2908.95    180.19 o 
  -3   4  12      194.63      416.42     92.69 o 
  -2   4  12    13129.72    12680.12    362.89 o 
  -1   4  12     6445.59     6033.17    213.99 o 
   0   4  12    30852.06    29969.59    788.23 o 
   1   4  12     2625.91     2633.49    255.80 o 
   2   4  12      841.63      882.56    149.57 o 
   3   4  12     6457.10     6355.73    242.10 o 
   4   4  12    28015.35    28467.97    805.30 o 
   5   4  12     7774.55     7478.70    664.42 o 
   6   4  12     1876.53     1952.56    196.08 o 
   7   4  12     1340.81     1115.93    235.85 o 
 -10   5  12     1680.82     1548.67    103.42 o 
  -9   5  12      488.47      478.64     78.69 o 
  -8   5  12      109.52      181.23     76.50 o 
  -7   5  12    26243.22    25778.34    783.01 o 
  -6   5  12     1550.46     1434.82    132.60 o 
  -5   5  12     6520.90     6271.73    265.57 o 
  -4   5  12    27934.20    27397.86   1297.32 o 
  -3   5  12     4962.39     4731.84    229.35 o 
  -2   5  12    18535.20    18133.17    537.98 o 
  -1   5  12     8201.47     7971.52    300.22 o 
   0   5  12     6916.90     6870.03    235.38 o 
   1   5  12    46196.00    45080.46   1159.39 o 
   2   5  12     1644.22     1830.31    116.91 o 
   3   5  12     1097.39     1022.68     92.17 o 
   4   5  12      762.85      749.14    121.37 o 
   5   5  12     6640.85     6929.59    665.10 o 
   6   5  12     2212.32     2758.63    462.60 o 
  -8   6  12    18770.32    18719.66    591.72 o 
  -7   6  12     1053.76     1163.51    123.80 o 
  -6   6  12     3273.00     3469.27    178.26 o 
  -5   6  12     1400.42     1245.93    127.67 o 
  -4   6  12    36469.41    32886.28   1830.20 o 
  -3   6  12     1352.98     1264.77    140.34 o 
  -2   6  12    16935.05    18264.00    598.50 o 
  -1   6  12     1051.05     1267.74    121.63 o 
   0   6  12      140.60      209.62     83.09 o 
   1   6  12      209.31      108.65     79.44 o 
   2   6  12    21364.86    23522.58   1502.69 o 
   3   6  12     1024.06     1061.17    119.76 o 
   4   6  12     6596.49     8452.56    776.11 o 
  -6   7  12     2055.64     1883.69    157.50 o 
  -5   7  12     7920.47     8587.72    350.61 o 
  -4   7  12    12739.58    13648.28   1140.03 o 
  -3   7  12      460.08      694.33    143.02 o 
  -2   7  12    24949.84    26473.03    829.63 o 
  -1   7  12    20281.95    23294.56    828.01 o 
   0   7  12     2212.56     2539.52    186.01 o 
   1   7  12     2181.36     2324.71    241.11 o 
   2   7  12      563.07      391.16    131.16 o 
 -13   0  13      153.04      347.07    148.68 o 
 -11   0  13     2260.05     2135.01    311.69 o 
  -9   0  13     3901.58     4128.16    365.81 o 
  -7   0  13      241.20      258.90    120.86 o 
  -5   0  13     3256.70     3238.23    209.39 o 
  -3   0  13    22916.20    22430.92    765.23 o 
  -1   0  13    72687.40    69124.86   2442.23 o 
   1   0  13    50921.50    47845.17   2602.61 o 
   3   0  13     7117.86     7387.90    387.59 o 
   5   0  13     1502.19     1526.93    234.74 o 
   7   0  13       14.63       46.62    180.85 o 
 -12   1  13     4565.04     4228.70    308.62 o 
 -11   1  13     8737.99     8780.78    332.89 o 
 -10   1  13     1314.57     1252.69    148.40 o 
  -9   1  13     4194.39     3868.56    242.67 o 
  -8   1  13      195.42      154.04     79.98 o 
  -7   1  13     6299.81     5712.49    187.62 o 
  -6   1  13       50.71      121.22     69.65 o 
  -5   1  13    32724.72    32399.35    731.72 o 
  -4   1  13      230.26      249.58     83.69 o 
  -3   1  13    36905.95    35040.73    833.97 o 
  -2   1  13     2903.60     3214.22    165.40 o 
  -1   1  13      101.51      183.30     82.15 o 
   0   1  13      833.53      752.26     94.93 o 
   1   1  13    19200.10    19039.07    589.13 o 
   2   1  13     6240.27     5263.96    420.19 o 
   3   1  13    26150.27    25628.07   1072.29 o 
   4   1  13      448.05      480.37    112.29 o 
   5   1  13     3661.19     3583.40    216.94 o 
   6   1  13       91.13      124.41     98.23 o 
   7   1  13      183.88      334.18    113.89 o 
   8   1  13       46.81      101.26    123.16 o 
 -12   2  13     2969.48     2906.09    159.46 o 
 -11   2  13     1583.45     1999.15    127.61 o 
 -10   2  13     3068.55     2964.76    163.11 o 
  -9   2  13      321.49      526.42     83.52 o 
  -8   2  13     1486.25     1553.52    108.61 o 
  -7   2  13     1454.10     1826.95    118.20 o 
  -6   2  13     6652.94     6510.31    225.74 o 
  -5   2  13     1160.80      933.47     93.45 o 
  -4   2  13      323.29      315.57     80.61 o 
  -3   2  13    61750.40    62786.53   1165.07 o 
  -2   2  13    10328.72     9842.89    268.91 o 
  -1   2  13    63749.10    63217.96   1320.63 o 
   0   2  13    14730.07    14306.70    410.95 o 
   1   2  13    20614.27    19309.38    589.53 o 
   2   2  13       74.86      128.81     87.79 o 
   3   2  13       78.03       69.14    140.05 o 
   4   2  13     4720.50     4149.06    245.99 o 
   5   2  13     1368.22     1365.46    271.64 o 
   6   2  13      385.17      487.02    103.82 o 
   7   2  13     1524.76     1695.73    232.48 o 
   8   2  13     1480.55     1746.72    280.10 o 
 -12   3  13     2748.71     2558.80    217.34 o 
 -11   3  13    12832.65    13156.99    568.93 o 
 -10   3  13     1332.89     1471.46    127.92 o 
  -9   3  13     9147.32     8429.64    296.48 o 
  -8   3  13     6424.30     6136.08    223.11 o 
  -7   3  13    16227.26    16591.40    480.36 o 
  -6   3  13     4381.79     4320.71    189.95 o 
  -5   3  13     8994.57     8818.09    337.78 o 
  -4   3  13    25984.66    25273.69    606.95 o 
  -3   3  13     5673.24     5409.81    170.38 o 
  -2   3  13     8644.10     8109.99    224.76 o 
  -1   3  13      497.52      567.90     82.41 o 
   0   3  13    15208.23    14482.57    414.68 o 
   1   3  13     4852.65     4489.00    178.88 o 
   2   3  13     6068.24     5791.88    269.57 o 
   3   3  13     5583.83     4863.92    337.14 o 
   4   3  13      162.46      150.26    116.91 o 
   5   3  13     8569.96     8483.51    572.51 o 
   6   3  13      759.84      890.24    131.92 o 
   7   3  13     5301.75     5700.53    424.22 o 
 -11   4  13     1979.89     2262.97    190.17 o 
 -10   4  13     3459.97     3447.43    177.70 o 
  -9   4  13        9.50       66.97     81.13 o 
  -8   4  13      148.57      166.60     83.28 o 
  -7   4  13     8926.79     8328.29    283.45 o 
  -6   4  13     6714.16     6784.99    259.84 o 
  -5   4  13    20454.22    19727.12    562.04 o 
  -4   4  13       10.86      -53.91     92.62 o 
  -3   4  13     3504.27     3565.17    178.92 o 
  -2   4  13    10887.38    10475.23    316.78 o 
  -1   4  13     8089.40     8125.42    266.52 o 
   0   4  13    11755.68    10908.52    329.92 o 
   1   4  13    10739.56     9820.54    300.89 o 
   2   4  13     2556.24     2385.34    141.38 o 
   3   4  13    14337.48    13887.95    706.78 o 
   4   4  13     2941.02     2651.56    188.53 o 
   5   4  13     1887.16     2007.87    152.92 o 
   6   4  13     1197.18     1091.66    159.49 o 
 -10   5  13      215.28      288.33     94.98 o 
  -9   5  13    20415.67    19260.60    573.84 o 
  -8   5  13      243.13      451.42    137.12 o 
  -7   5  13    20270.11    20278.46    625.81 o 
  -6   5  13      669.84      902.68    105.78 o 
  -5   5  13     3642.42     3608.72    192.90 o 
  -4   5  13     8464.90     8172.99    306.60 o 
  -3   5  13      500.55      383.79    127.91 o 
  -2   5  13     1336.74     1283.18    132.55 o 
  -1   5  13      150.15      195.88     80.36 o 
   0   5  13       65.30      226.80     75.47 o 
   1   5  13      348.50      483.92     79.10 o 
   2   5  13     6919.28     6467.85    354.00 o 
   3   5  13      336.16      416.77     90.83 o 
   4   5  13     1903.76     2041.06    197.23 o 
   5   5  13     5022.18     5504.22    430.49 o 
  -8   6  13      621.67      700.12     87.42 o 
  -7   6  13    10218.93     9722.94    316.77 o 
  -6   6  13      133.27      286.23     78.40 o 
  -5   6  13     9982.44     9233.89    318.65 o 
  -4   6  13     2183.32     2242.38    176.77 o 
  -3   6  13     8604.71     9091.78    357.99 o 
  -2   6  13     6119.47     6222.90    436.21 o 
  -1   6  13      111.96      259.60    132.59 o 
   0   6  13     5811.93     5882.09    243.11 o 
   1   6  13     1940.99     2206.74    260.08 o 
   2   6  13      331.05      317.28    112.05 o 
   3   6  13     8257.36    10065.79    728.81 o 
  -5   7  13       33.38       41.28    135.63 o 
  -4   7  13      435.55      690.74    118.54 o 
  -3   7  13     2489.45     2258.29    181.88 o 
  -2   7  13      381.69      524.04    111.04 o 
  -1   7  13        5.54      243.18    103.55 o 
   0   7  13      537.79      884.45    114.86 o 
 -12   0  14    23109.10    20831.80   1171.36 o 
 -10   0  14    37414.31    40431.26   1655.89 o 
  -8   0  14    10521.57    10802.64    438.94 o 
  -6   0  14   188032.95   185348.00   6037.52 o 
  -4   0  14     2821.27     2780.96    183.80 o 
  -2   0  14     4499.36     4594.27    259.41 o 
   0   0  14    44470.60    47643.26   1737.46 o 
   2   0  14    14939.20    14957.54    670.67 o 
   4   0  14     9615.67     9328.36    680.24 o 
   6   0  14     2723.23     2674.70    377.19 o 
 -12   1  14     1457.95     1808.88    130.10 o 
 -11   1  14    14996.08    14380.08    434.49 o 
 -10   1  14    14703.77    14533.06    408.27 o 
  -9   1  14    57478.56    57860.55   1333.91 o 
  -8   1  14      976.26      906.09     93.03 o 
  -7   1  14    13221.15    13648.84    416.46 o 
  -6   1  14    12404.59    12002.30    386.09 o 
  -5   1  14     2361.26     2241.50    124.01 o 
  -4   1  14    56327.67    55483.68   1218.76 o 
  -3   1  14    40292.14    41245.84    925.22 o 
  -2   1  14    44214.09    44330.41   1072.49 o 
  -1   1  14    26093.85    25909.67    768.51 o 
   0   1  14     5428.47     5140.61    244.18 o 
   1   1  14     7929.43     7816.87    359.86 o 
   2   1  14     2737.73     2556.50    207.23 o 
   3   1  14    23674.39    23676.77    998.17 o 
   4   1  14     8594.52     8916.47    366.07 o 
   5   1  14    19418.79    19151.68    907.37 o 
   6   1  14     8617.05     9112.17    351.66 o 
   7   1  14      884.44      802.52    145.62 o 
 -12   2  14    35802.74    34536.43   1062.95 o 
 -11   2  14      952.61     1120.26    139.67 o 
 -10   2  14      780.79      792.76    101.23 o 
  -9   2  14       42.22       51.66     72.97 o 
  -8   2  14    91932.34    94110.44   2142.34 o 
  -7   2  14    17928.99    18148.30    466.02 o 
  -6   2  14     3481.89     3244.71    163.26 o 
  -5   2  14     3058.10     2910.65    161.28 o 
  -4   2  14    64201.23    64593.23   1532.37 o 
  -3   2  14     1287.57     1116.61    120.96 o 
  -2   2  14    20569.32    21655.79    534.05 o 
  -1   2  14     5604.02     4977.79    209.74 o 
   0   2  14     5868.96     5857.68    248.99 o 
   1   2  14      788.09      743.19    196.52 o 
   2   2  14    19159.43    18607.60    700.05 o 
   3   2  14     3245.44     3009.16    213.72 o 
   4   2  14     5091.37     4456.51    410.56 o 
   5   2  14      536.28      694.70    246.28 o 
   6   2  14    31604.70    32670.31   2359.99 o 
   7   2  14     1430.39     1694.71    348.02 o 
 -11   3  14    31537.67    32578.65   1294.46 o 
 -10   3  14      394.37      411.93     85.66 o 
  -9   3  14     5317.30     4882.38    202.82 o 
  -8   3  14      646.29      848.32    135.15 o 
  -7   3  14    26545.24    27430.78    737.93 o 
  -6   3  14     7510.43     7171.92    249.10 o 
  -5   3  14    46683.85    46442.16   1047.09 o 
  -4   3  14    18001.71    17710.40    624.25 o 
  -3   3  14       83.75       84.62     86.33 o 
  -2   3  14    19665.71    19555.74    516.58 o 
  -1   3  14    17297.34    17101.79    485.99 o 
   0   3  14    12195.04    12006.20    359.77 o 
   1   3  14    27847.81    25206.04    679.11 o 
   2   3  14     5609.58     5196.78    327.75 o 
   3   3  14    10138.49     9733.84    632.72 o 
   4   3  14     4798.00     4696.37    521.10 o 
   5   3  14      833.20      918.59    129.91 o 
   6   3  14     3940.50     4331.64    365.94 o 
 -10   4  14    45400.75    45361.58   1478.84 o 
  -9   4  14     5052.48     5003.77    224.01 o 
  -8   4  14       26.90      125.77     73.82 o 
  -7   4  14    12303.02    11867.98    327.52 o 
  -6   4  14    42309.79    42387.99   1013.77 o 
  -5   4  14     9923.10     9622.78    310.12 o 
  -4   4  14     5521.73     4843.00    197.51 o 
  -3   4  14     1677.54     1544.08    132.04 o 
  -2   4  14    32110.62    30813.42    769.69 o 
  -1   4  14     8476.07     8259.86    274.72 o 
   0   4  14     7147.24     7012.97    239.84 o 
   1   4  14      284.10      329.35     74.24 o 
   2   4  14      978.70      955.48    141.77 o 
   3   4  14     4563.86     4342.95    339.24 o 
   4   4  14    26498.96    27198.73   2194.83 o 
   5   4  14      691.94      634.78    193.87 o 
  -9   5  14    37020.11    33067.62   1293.33 o 
  -8   5  14     8763.88     7984.17    272.37 o 
  -7   5  14    14754.30    13885.11    399.82 o 
  -6   5  14        1.92      213.16     81.16 o 
  -5   5  14      146.44      330.52     98.23 o 
  -4   5  14      507.76      536.45    124.16 o 
  -3   5  14    37654.68    35378.95   1438.18 o 
  -2   5  14     4867.33     4801.02    210.47 o 
  -1   5  14     7086.09     7138.41    268.67 o 
   0   5  14    26835.96    26781.61    717.78 o 
   1   5  14     5345.16     5245.04    195.68 o 
   2   5  14    16394.86    16324.38    456.79 o 
   3   5  14     4483.30     4163.68    518.11 o 
   4   5  14     1742.56     2227.71    403.87 o 
  -7   6  14     6790.42     6332.68    217.69 o 
  -6   6  14    10372.62     9982.95    298.60 o 
  -5   6  14     1225.00     1246.77    124.06 o 
  -4   6  14    28697.37    29186.97   1076.65 o 
  -3   6  14     1584.29     1834.22    156.36 o 
  -2   6  14       68.26      116.98    103.78 o 
  -1   6  14      381.79      481.45    104.42 o 
   0   6  14    10645.83    11015.81    501.05 o 
   1   6  14      230.19      272.98     94.59 o 
   2   6  14    12189.42    13482.11    514.55 o 
 -11   0  15    17687.33    17362.79   1008.36 o 
  -9   0  15      188.39      212.23    145.74 o 
  -7   0  15    42494.81    43389.93   1478.99 o 
  -5   0  15     1846.62     2070.64    191.19 o 
  -3   0  15       96.74      171.14    180.02 o 
  -1   0  15     6291.50     5860.99    379.99 o 
   1   0  15    35481.61    37505.08   2093.79 o 
   3   0  15    43349.66    43414.96   2612.29 o 
   5   0  15     2387.06     2150.66    282.21 o 
 -12   1  15       77.48      194.67    107.36 o 
 -11   1  15    26759.04    25410.55    718.74 o 
 -10   1  15     2782.16     3091.81    147.90 o 
  -9   1  15    49620.24    50405.13   1165.65 o 
  -8   1  15      295.15      311.75     87.33 o 
  -7   1  15    27666.34    28417.54    702.83 o 
  -6   1  15      733.94      704.05     96.24 o 
  -5   1  15      861.92      779.10    105.14 o 
  -4   1  15     6874.89     6819.44    252.92 o 
  -3   1  15      432.03      506.80    111.33 o 
  -2   1  15     3776.61     3954.34    233.63 o 
  -1   1  15     5977.27     5946.75    278.38 o 
   0   1  15     9991.24    10079.00    544.42 o 
   1   1  15     4937.93     4781.56    390.38 o 
   2   1  15      465.81      286.17    121.22 o 
   3   1  15      864.99      801.14    135.49 o 
   4   1  15      632.05      683.85    131.05 o 
   5   1  15    17348.05    16278.59    591.91 o 
   6   1  15      774.96      780.12    124.49 o 
 -11   2  15    11339.80    11596.84    355.44 o 
 -10   2  15      508.99      564.12    167.25 o 
  -9   2  15      264.44      324.20     73.49 o 
  -8   2  15     4527.30     4345.91    241.07 o 
  -7   2  15     6421.05     6501.02    219.18 o 
  -6   2  15     8589.34     8489.85    270.62 o 
  -5   2  15    21704.36    21047.75    556.35 o 
  -4   2  15     1055.29      718.10    123.28 o 
  -3   2  15    11104.35    11120.77    387.01 o 
  -2   2  15     6883.90     7050.80    272.49 o 
  -1   2  15     5206.40     4721.53    213.82 o 
   0   2  15      107.27       97.46     92.98 o 
   1   2  15    10344.70    10122.17    431.01 o 
   2   2  15     4128.42     4237.33    300.33 o 
   3   2  15    18294.69    17328.30    751.32 o 
   4   2  15     4961.09     4515.56    485.01 o 
   5   2  15    12505.33    11817.07    538.25 o 
   6   2  15      370.60      440.77    148.05 o 
 -11   3  15    13968.62    13706.20    575.00 o 
 -10   3  15    19119.70    19691.19    577.32 o 
  -9   3  15    12082.98    11599.92    335.83 o 
  -8   3  15     6964.47     6389.72    249.18 o 
  -7   3  15    10647.02    10561.57    329.26 o 
  -6   3  15     1582.72     1647.35    121.14 o 
  -5   3  15    13425.05    12761.43    348.56 o 
  -4   3  15     1906.25     2060.39    134.22 o 
  -3   3  15     2386.34     2645.15    169.37 o 
  -2   3  15      710.49      739.38    100.62 o 
  -1   3  15     4831.02     4623.53    194.52 o 
   0   3  15     4027.44     3808.07    171.14 o 
   1   3  15       25.87      -56.48     77.96 o 
   2   3  15     4659.21     3895.64    344.51 o 
   3   3  15     2601.74     2089.98    173.79 o 
   4   3  15      785.78      849.45    119.86 o 
   5   3  15     4141.59     3979.82    346.44 o 
   6   3  15     4305.51     4233.32    253.28 o 
 -10   4  15      578.65      783.35     87.52 o 
  -9   4  15      765.96      717.78     90.94 o 
  -8   4  15     5772.27     5385.76    212.93 o 
  -7   4  15      127.65      233.50     69.78 o 
  -6   4  15     6137.55     5799.22    201.21 o 
  -5   4  15     2158.96     2095.24    129.22 o 
  -4   4  15     1496.76     1511.18    122.67 o 
  -3   4  15    10814.95    10314.80    320.57 o 
  -2   4  15     1163.79     1306.32    115.85 o 
  -1   4  15    16034.05    16441.22    477.54 o 
   0   4  15       75.56      117.03     75.82 o 
   1   4  15    16268.70    15758.76    471.19 o 
   2   4  15     8464.36     8314.35    300.73 o 
   3   4  15     3254.47     3282.20    290.18 o 
   4   4  15     7515.51     6472.33    330.76 o 
   5   4  15      923.86      962.94    139.35 o 
  -9   5  15     4076.88     3926.60    168.95 o 
  -8   5  15     7316.18     6760.13    232.89 o 
  -7   5  15    12194.95    11918.43    344.87 o 
  -6   5  15       55.95      143.49     74.77 o 
  -5   5  15    15309.29    15552.57    423.43 o 
  -4   5  15     3492.41     2980.61    176.59 o 
  -3   5  15    10335.50    10184.40    469.66 o 
  -2   5  15     2158.41     2354.93    156.40 o 
  -1   5  15     1466.16     1359.23    137.31 o 
   0   5  15     3653.77     3308.79    154.52 o 
   1   5  15     2869.85     2997.33    145.66 o 
   2   5  15      580.78      569.38    202.81 o 
   3   5  15     1057.29     1278.72    121.28 o 
  -6   6  15     2560.51     2608.54    145.31 o 
  -5   6  15     1361.41     1449.10    180.98 o 
  -4   6  15     2912.66     3284.26    167.11 o 
  -3   6  15    14059.61    14206.57    477.88 o 
  -2   6  15       12.84       35.86    101.27 o 
  -1   6  15    19839.20    20595.04    779.88 o 
   0   6  15      149.18      270.07     99.40 o 
   1   6  15     1162.23     1576.56    159.83 o 
 -12   0  16     2198.18     1751.78    211.02 o 
 -10   0  16    40712.74    40385.14   1648.52 o 
  -8   0  16     3842.19     3814.49    352.82 o 
  -6   0  16    61018.35    60056.99   2021.06 o 
  -4   0  16      521.94      799.94    159.82 o 
  -2   0  16   127807.87   132509.98   4345.55 o 
   0   0  16    14881.06    16846.15    795.91 o 
   2   0  16     1892.79     1860.87    285.57 o 
   4   0  16    34113.29    32959.47   2002.39 o 
   6   0  16      537.39      680.66    205.97 o 
 -11   1  16     8980.15     7800.03    302.93 o 
 -10   1  16     1560.67     1562.09    119.89 o 
  -9   1  16    15052.63    15150.36    432.38 o 
  -8   1  16      123.21      358.69     79.62 o 
  -7   1  16    26732.93    27319.18    679.83 o 
  -6   1  16     1104.14     1041.74    102.22 o 
  -5   1  16    36572.96    37924.40    936.48 o 
  -4   1  16      117.90       52.65     98.08 o 
  -3   1  16    20632.56    21032.79    629.59 o 
  -2   1  16    23258.03    23260.37    753.00 o 
  -1   1  16    18833.40    18936.35    725.41 o 
   0   1  16    51595.65    57447.25   2348.22 o 
   1   1  16    35582.23    36688.63   2149.63 o 
   2   1  16    20028.47    19816.69    850.75 o 
   3   1  16    10441.53    10138.95    494.07 o 
   4   1  16     2369.31     2084.64    184.36 o 
   5   1  16     4446.11     4149.34    314.64 o 
   6   1  16       63.81      -64.44    172.69 o 
 -11   2  16     4476.08     4308.64    201.61 o 
 -10   2  16      148.03      252.02     85.48 o 
  -9   2  16     1466.72     1393.02    110.01 o 
  -8   2  16    26124.79    26480.22    641.81 o 
  -7   2  16     5241.66     4964.45    183.74 o 
  -6   2  16     4018.83     4339.71    198.82 o 
  -5   2  16     2210.32     2090.85    211.32 o 
  -4   2  16   110382.68   113520.33   2949.17 o 
  -3   2  16     8304.33     7972.81    312.80 o 
  -2   2  16     1415.37     1325.60    155.02 o 
  -1   2  16     3391.61     3161.63    179.11 o 
   0   2  16    29264.45    27964.15    997.46 o 
   1   2  16      554.60      546.43    115.51 o 
   2   2  16    33313.32    31936.58   1316.37 o 
   3   2  16     7577.69     7235.67    367.04 o 
   4   2  16       12.00       11.92    105.51 o 
   5   2  16       27.75        6.32    100.48 o 
 -10   3  16     1691.65     1817.30    113.32 o 
  -9   3  16    38528.52    37147.54    952.41 o 
  -8   3  16       55.73       94.01     69.65 o 
  -7   3  16    31789.21    32254.00    852.41 o 
  -6   3  16     1260.39     1373.06    108.91 o 
  -5   3  16     1750.10     1884.99    150.77 o 
  -4   3  16     4393.22     4101.54    224.95 o 
  -3   3  16    20324.92    19375.97    518.39 o 
  -2   3  16     8608.52     8326.29    271.98 o 
  -1   3  16    57901.26    56790.91   1679.04 o 
   0   3  16    11548.47    11708.18    413.15 o 
   1   3  16     1756.13     1678.59    149.78 o 
   2   3  16    19522.35    18758.99    762.24 o 
   3   3  16    13451.44    12370.23    556.22 o 
   4   3  16     2836.21     2081.49    167.54 o 
   5   3  16    13133.12    12214.89    616.43 o 
  -9   4  16       93.77      284.21    110.08 o 
  -8   4  16      960.44      920.09     88.24 o 
  -7   4  16     1150.73     1229.61     92.65 o 
  -6   4  16    63211.60    61816.36   1340.49 o 
  -5   4  16      752.86      745.87     93.91 o 
  -4   4  16     3975.15     3895.56    211.41 o 
  -3   4  16     7326.69     6839.99    243.83 o 
  -2   4  16    27166.89    27673.79    758.84 o 
  -1   4  16     7778.90     7598.30    264.76 o 
   0   4  16     7440.67     7249.35    250.52 o 
   1   4  16     1004.17     1073.90    111.29 o 
   2   4  16     6821.27     6585.94    408.18 o 
   3   4  16     2349.81     2402.51    179.78 o 
   4   4  16     8851.92     9260.84    767.85 o 
  -8   5  16      143.36      155.92     67.11 o 
  -7   5  16    13129.89    12360.25    348.76 o 
  -6   5  16     3976.13     3802.02    155.10 o 
  -5   5  16    24084.20    23367.41    642.11 o 
  -4   5  16     9141.42     8558.06    294.62 o 
  -3   5  16     8703.54     8098.88    284.87 o 
  -2   5  16     5088.40     4567.01    204.63 o 
  -1   5  16      266.47      150.42     93.37 o 
   0   5  16     4453.86     4694.57    212.05 o 
   1   5  16    29936.89    30706.63    804.13 o 
   2   5  16      651.28      847.55    109.26 o 
  -5   6  16      313.64      476.80    152.90 o 
  -4   6  16    16412.61    19104.56    782.98 o 
  -3   6  16     4862.06     5594.53    230.08 o 
  -2   6  16    13966.13    12661.29    418.60 o 
  -1   6  16     1085.10     1069.48    118.81 o 
 -11   0  17     3101.65     3396.29    217.81 o 
  -9   0  17    20977.42    21364.91    882.45 o 
  -7   0  17     9653.72     9646.81    400.49 o 
  -5   0  17    12530.79    13201.84    576.48 o 
  -3   0  17    29058.84    29581.24   1074.34 o 
  -1   0  17    37621.35    40559.45   1698.18 o 
   1   0  17    12139.97    12462.52    825.98 o 
 -11   1  17      357.52      236.67     90.61 o 
 -10   1  17     1960.51     1762.39    123.77 o 
  -9   1  17     6460.76     6724.18    386.00 o 
  -8   1  17     1294.76     1584.10    114.66 o 
  -7   1  17    33188.89    36212.16    881.76 o 
  -6   1  17      864.26     1213.55    106.48 o 
  -5   1  17    46453.73    48486.48   1172.34 o 
  -4   1  17     3676.53     3786.49    190.43 o 
  -3   1  17    14315.55    14145.20    457.18 o 
  -2   1  17      558.57      886.15    141.03 o 
  -1   1  17      170.37      118.64    135.09 o 
   0   1  17     2713.90     2771.60    482.91 o 
   1   1  17     1831.26     1575.72    253.14 o 
   2   1  17      741.39      789.78    141.15 o 
   3   1  17        8.17      -52.45    115.07 o 
   4   1  17      425.80      409.39    134.30 o 
   5   1  17      121.73     -118.36    171.43 o 
 -10   2  17     2481.85     2461.01    134.43 o 
  -9   2  17     7634.76     7923.77    282.10 o 
  -8   2  17     2865.24     2990.77    200.69 o 
  -7   2  17     1603.11     1576.60    118.05 o 
  -6   2  17      870.63      899.13    108.23 o 
  -5   2  17     4402.95     4597.67    210.91 o 
  -4   2  17     2850.85     2814.47    175.87 o 
  -3   2  17    23436.96    23346.32    759.34 o 
  -2   2  17     5733.46     5885.86    279.36 o 
  -1   2  17    13307.58    13347.59    583.79 o 
   0   2  17        1.57      198.39    106.31 o 
   1   2  17     1152.58     1473.35    151.21 o 
   2   2  17      917.85      945.45    200.28 o 
   3   2  17     9214.62     8676.61    416.43 o 
   4   2  17      303.56      324.27    110.16 o 
 -10   3  17     1947.39     1758.94    215.66 o 
  -9   3  17     8148.03     7800.00    234.27 o 
  -8   3  17       79.82      211.46     68.41 o 
  -7   3  17    12641.24    13179.64    349.29 o 
  -6   3  17    18640.85    19315.33    495.32 o 
  -5   3  17    26122.56    26951.86    674.03 o 
  -4   3  17     5158.50     4901.66    297.45 o 
  -3   3  17    11391.43    10736.20    365.36 o 
  -2   3  17     4962.21     4771.33    219.69 o 
  -1   3  17      415.72      467.30    110.23 o 
   0   3  17     1581.61     1647.81    321.88 o 
   1   3  17       91.03      180.02     96.65 o 
   2   3  17       84.85      200.95    109.00 o 
   3   3  17     1212.54     1101.89    135.04 o 
   4   3  17     4284.88     3534.98    220.15 o 
  -9   4  17      442.04      407.52     96.55 o 
  -8   4  17    13008.17    12318.96    384.53 o 
  -7   4  17      181.89      219.28     65.30 o 
  -6   4  17     1080.30     1126.34     87.68 o 
  -5   4  17      402.40      506.74     80.58 o 
  -4   4  17     5868.66     5754.91    209.02 o 
  -3   4  17     3899.08     3856.82    233.59 o 
  -2   4  17    14223.80    14322.04    446.89 o 
  -1   4  17     6744.41     6914.19    247.49 o 
   0   4  17     2022.01     2074.49    133.95 o 
   1   4  17    17935.92    18891.92    738.77 o 
   2   4  17     2555.62     2417.52    270.97 o 
   3   4  17     2826.21     2952.32    196.39 o 
  -7   5  17     6008.74     5651.16    267.70 o 
  -6   5  17     9048.68     9170.85    276.67 o 
  -5   5  17      125.90      188.88     77.39 o 
  -4   5  17     4936.33     5266.24    204.19 o 
  -3   5  17     1321.44     1409.10    120.23 o 
  -2   5  17     1117.23     1188.96    117.44 o 
  -1   5  17     6479.74     6922.31    242.22 o 
   0   5  17     3740.77     3769.82    171.35 o 
   1   5  17     2193.67     2413.57    240.76 o 
 -10   0  18    73424.02    75558.62   3000.54 o 
  -8   0  18    20176.94    21622.50    765.00 o 
  -6   0  18    73233.16    80832.85   2677.21 o 
  -4   0  18    19569.14    21804.16    817.55 o 
  -2   0  18    30319.95    32390.53   1383.08 o 
   0   0  18     2544.11     2635.43    284.38 o 
 -10   1  18    16093.40    16890.47    509.44 o 
  -9   1  18    11850.25    12097.28    349.45 o 
  -8   1  18      875.14     1136.43     92.99 o 
  -7   1  18    35943.18    37247.71    896.25 o 
  -6   1  18     8811.61     9750.50    289.83 o 
  -5   1  18     9790.33    10130.55    306.67 o 
  -4   1  18    10322.06    11540.51    382.60 o 
  -3   1  18    19794.54    19643.18    651.64 o 
  -2   1  18      888.74     1013.76    196.55 o 
  -1   1  18    25150.09    26989.02    971.41 o 
   0   1  18     2129.42     2350.14    249.53 o 
   1   1  18    13409.35    13674.32    864.73 o 
   2   1  18     7211.48     7970.40    560.20 o 
   3   1  18     6776.40     6926.24    498.70 o 
 -10   2  18      331.06      403.35    110.47 o 
  -9   2  18     6032.29     6059.25    224.04 o 
  -8   2  18    59743.94    62400.72   1807.35 o 
  -7   2  18     3419.18     3323.02    156.18 o 
  -6   2  18      423.14      489.50    127.59 o 
  -5   2  18      267.89      463.29     96.72 o 
  -4   2  18    53152.86    53895.95   1439.53 o 
  -3   2  18      675.36      800.24    131.89 o 
  -2   2  18    11296.11    10877.39    405.62 o 
  -1   2  18     1028.95      882.45    318.43 o 
   0   2  18    32183.21    35830.59   2692.11 o 
   1   2  18     4014.92     4215.19    712.27 o 
   2   2  18     3044.71     2600.81    200.28 o 
   3   2  18     1701.37     1642.73    164.88 o 
  -9   3  18     1838.80     1840.29    111.84 o 
  -8   3  18      104.54      100.00     61.65 o 
  -7   3  18     6029.23     5918.79    253.09 o 
  -6   3  18     2303.06     2447.34    136.26 o 
  -5   3  18    42742.91    43612.62   1164.69 o 
  -4   3  18     2837.22     2697.50    176.58 o 
  -3   3  18    10824.05    10551.92    393.13 o 
  -2   3  18     5855.46     5799.02    294.19 o 
  -1   3  18     3698.43     3635.19    200.34 o 
   0   3  18     3249.84     3347.11    250.54 o 
   1   3  18    16985.90    16894.80   1046.49 o 
   2   3  18    12561.08    12284.54    549.03 o 
   3   3  18    21476.61    19650.99    824.37 o 
  -8   4  18      864.80      859.25    157.53 o 
  -7   4  18     8625.45     8408.47    247.62 o 
  -6   4  18    27997.18    28039.20    670.14 o 
  -5   4  18      145.76      303.94     76.59 o 
  -4   4  18      571.05      679.38     90.44 o 
  -3   4  18     6591.16     6469.32    220.55 o 
  -2   4  18    42498.88    42683.79   1274.78 o 
  -1   4  18      570.35      540.12    115.60 o 
   0   4  18     4733.39     4698.51    245.38 o 
   1   4  18     4166.35     4057.81    413.90 o 
  -5   5  18      511.32      356.34    154.58 o 
  -4   5  18      913.52     1055.20    119.04 o 
  -3   5  18     6185.85     6503.11    247.33 o 
  -2   5  18     7417.95     6977.75    346.75 o 
  -1   5  18    13120.77    12582.26    601.59 o 
  -9   0  19     5905.98     6309.08    268.29 o 
  -7   0  19      308.14      525.31    135.48 o 
  -5   0  19      511.42      542.71    155.52 o 
  -3   0  19      767.30      811.15    163.22 o 
  -1   0  19    11374.19    12131.96    619.45 o 
 -10   1  19      101.02       76.42    103.56 o 
  -9   1  19    11686.50    11912.26    338.44 o 
  -8   1  19     3084.13     3208.71    132.65 o 
  -7   1  19     2462.99     2571.07    123.97 o 
  -6   1  19     5166.55     5024.98    182.22 o 
  -5   1  19     2810.27     3311.28    169.47 o 
  -4   1  19     1356.28     1614.53    135.63 o 
  -3   1  19    15296.97    15831.22    534.12 o 
  -2   1  19     1729.67     1869.14    185.48 o 
  -1   1  19    27364.58    29793.31   1270.55 o 
   0   1  19      287.61      428.27    177.53 o 
   1   1  19     3451.36     4189.70    402.67 o 
   2   1  19       50.64       18.11    221.97 o 
  -9   2  19      911.08      776.06     86.51 o 
  -8   2  19     3232.71     3340.95    158.34 o 
  -7   2  19      204.77      308.84     73.81 o 
  -6   2  19      106.94      120.92     74.73 o 
  -5   2  19     2539.85     2550.00    141.79 o 
  -4   2  19     7237.96     7254.12    290.38 o 
  -3   2  19      522.24      623.93    115.64 o 
  -2   2  19     1266.66     1260.79    256.53 o 
  -1   2  19     5275.58     5737.61    353.53 o 
   0   2  19     1917.34     2294.77    227.65 o 
   1   2  19    13627.84    12581.72    783.44 o 
   2   2  19     5894.84     5435.61    409.83 o 
  -8   3  19     3549.42     3151.89    140.70 o 
  -7   3  19    10695.23    10761.00    314.75 o 
  -6   3  19     1734.92     1551.89    102.70 o 
  -5   3  19     9573.20    10055.35    348.00 o 
  -4   3  19        4.52       27.90     88.74 o 
  -3   3  19    15080.64    15435.63    511.73 o 
  -2   3  19     8598.58     7785.13    351.34 o 
  -1   3  19     2117.87     2173.94    213.22 o 
   0   3  19     9475.63    10215.92   1257.71 o 
   1   3  19      533.25      739.77    135.96 o 
  -6   4  19      669.62      668.14     87.37 o 
  -5   4  19     1952.54     1950.74    117.85 o 
  -4   4  19     1246.84     1039.90    104.92 o 
  -3   4  19     3028.29     3050.48    193.03 o 
  -2   4  19     1180.54     1247.50    167.73 o 
  -1   4  19     6735.03     6507.05    291.58 o 
   0   4  19     5778.33     5655.90    408.99 o 
  -8   0  20     4638.21     4612.91    215.34 o 
  -6   0  20    42486.45    47303.62   1587.39 o 
  -4   0  20    14292.74    15784.00    597.91 o 
  -2   0  20    54773.47    61264.46   2453.99 o 
  -9   1  20     9989.77     9868.81    371.14 o 
  -8   1  20    10865.40    11982.94    345.80 o 
  -7   1  20     6616.92     6862.08    227.08 o 
  -6   1  20    12758.57    13318.34    391.95 o 
  -5   1  20    17820.52    18745.13    534.06 o 
  -4   1  20     3173.13     3523.51    187.91 o 
  -3   1  20     6364.35     6434.80    268.17 o 
  -2   1  20    19607.29    21119.99    763.01 o 
  -1   1  20     1183.15     1588.64    316.74 o 
   0   1  20    14559.05    15977.45    994.04 o 
   1   1  20     8692.48     8540.29    637.70 o 
  -8   2  20    27633.36    27511.58    809.24 o 
  -7   2  20     1077.40     1210.23     86.92 o 
  -6   2  20     8604.87     8979.64    278.47 o 
  -5   2  20     6130.57     6049.31    214.93 o 
  -4   2  20    59023.53    62753.25   1817.85 o 
  -3   2  20     6718.50     6852.79    273.00 o 
  -2   2  20       16.33     -101.50    252.51 o 
  -1   2  20      855.30      746.78    164.61 o 
   0   2  20     9297.84     9451.68   1285.09 o 
   1   2  20     3636.94     3773.13    347.07 o 
  -7   3  20    39101.20    37797.57   1252.41 o 
  -6   3  20       26.16       17.77     65.48 o 
  -5   3  20     2506.43     2399.36    133.14 o 
  -4   3  20      125.34       90.92    101.95 o 
  -3   3  20        5.45       28.35    103.69 o 
  -2   3  20     3682.33     3996.41    228.38 o 
  -1   3  20    24114.46    23899.41   1468.94 o 
   0   3  20     5980.82     5139.93    391.72 o 
  -7   0  21     1117.57     1281.55    117.65 o 
  -5   0  21     7508.38     7743.75    322.19 o 
  -3   0  21     4924.54     4945.75    412.78 o 
  -7   1  21    29789.53    30011.53    793.45 o 
  -6   1  21      197.77      216.75     87.09 o 
  -5   1  21    18671.13    19590.48    542.24 o 
  -4   1  21      553.16      639.96     99.86 o 
  -3   1  21     2040.85     2335.91    168.79 o 
  -2   1  21      871.15     1011.43    201.70 o 
  -1   1  21      406.26      613.46    184.31 o 
  -7   2  21      566.04      644.40    104.04 o 
  -6   2  21     1939.05     1951.95    122.44 o 
  -5   2  21     1325.39     1234.07     99.31 o 
  -4   2  21     3219.36     3194.79    187.08 o 
  -3   2  21     3354.34     3527.69    200.62 o 
  -2   2  21       82.33      106.62    121.82 o 
  -1   2  21      730.65      746.37    208.49 o 
  -4   3  21      641.10      501.25    108.61 o 
  -6   0  22     9544.62     9812.32    638.96 o 
  -4   0  22      216.93      459.53    161.74 o 
  -5   1  22    16778.06    17180.85    748.42 o 
  -4   1  22     2260.14     2504.47    265.36 o 
                                                 
